# Supplementary material for: Nicotinamide Mononucleotide Alleviates Bile Acid Metabolism and Hormonal Dysregulation in Letrozole-Induced PCOS Mice
Source: Biology (Basel). 2024 Dec 8;13(12):1028. doi: 10.3390/biology13121028 (PMC11673032; doi:10.3390/biology13121028)
Supplement: Supplementary file 1 [file biology-13-01028-s001.zip]

Archive with 5 entries (4 files):
- Supplementary Files/
- Supplementary Files/Figure S1 LETNMNVSLET_network_top30.pdf
- Supplementary Files/Figure S2 LETVSCON_network_top30.pdf
- Supplementary Files/Table S1 Differential metabolites in LET_VS_Control.xlsx
- Supplementary Files/Table S2 Differential metabolites in LETNMN_VS_LET.xlsx
