# Supplementary material for: Nicotinamide Mononucleotide Alleviates Bile Acid Metabolism and Hormonal Dysregulation in Letrozole-Induced PCOS Mice
Source: Biology (Basel). 2024 Dec 8;13(12):1028. doi: 10.3390/biology13121028 (PMC11673032; doi:10.3390/biology13121028)
Supplement: Supplementary file 1 [file biology-13-01028-s001.zip › Supplementary Files/Table S1 Differential metabolites in LET_VS_Control.xlsx]

## Sheet: Differential Metabolites
Differential Metabolites between Letrozole(LET) versus Control group
Type	ID	MZ	RT	MS2.name	MS2_score	Formula	SuperClass	Class	HMDB	kegg	kegg_pathway	MS1.name	LET1	LET4	LET2	LET5	LET3	LET6	Control1	Control4	Control2	Control5	Control3	Control6	mean	mean_LET	mean_Control	FC	regulation	p_value	q_value	VIP	Significant
NEG	NEG_212.002_3.291	212.002	3.291	3-Indoxylsulfate potassium salt	99.37	C8H7NO4S	Organic acids and derivatives	Organic sulfuric acids and derivatives	NA	NA	NA	Indoxyl sulfate;Carmustine;6-Hydroxyindole sulfate;7-Hydroxyindole sulfate;4H-Thieno[3,2-b]pyrrole-5-carboxylic acid	1.69456e+07	4.7516e+07	9.07754e+07	4.89429e+07	5.05251e+07	4.04641e+07	9.23367e+07	9.78033e+07	1.07164e+08	1.02029e+08	1.02783e+08	8.36793e+07	7.34137e+07	4.91949e+07	9.76326e+07	0.5039	down	0.0154634	0.114486	1.37729	yes
NEG	NEG_285.206_4.7481	285.206	4.7481	Hexadecanedioic acid	98.99	C16H30O4	Lipids and lipid-like molecules	Fatty Acyls	HMDB0000672	C19615	map00073(Cutin, suberine and wax biosynthesis);map01100(Metabolic pathways)	16-Hydroxy-10-oxohexadecanoic acid;2,2,4-Trimethyl-1,3-pentadienol diisobutyrate;Isooctanedioldibutyrate;octanoate;9-Pentadecenoic acid;Isobutyl 10-undecenoate;Exaltolide;Butyl undecylenate;Rhodinyl isovalerate;Menthyl isovalerate;Citronellyl pentanoate;Citronellyl isovalerate;Auberganol;15,5-Farnesanolide;Pentadecenoic acid;Menthyl valerate;10Z-Pentadecenoic acid;5-Tetradecenoic acid;Myristoleic…	5.09707e+06	7.30527e+06	5.73837e+06	5.22828e+06	5.6525e+06	1.0884e+07	1.43138e+07	1.32055e+07	1.39595e+07	1.3995e+07	1.21072e+07	1.22111e+07	9.9748e+06	6.65091e+06	1.32987e+07	0.5001	down	0.00123582	0.0294848	1.26745	yes
POS	POS_730.537_7.8939	730.537	7.8939	PC(16:1(9Z)/16:1(9Z))	98.75	C40H76NO8P	Lipids and lipid-like molecules	Glycerophospholipids	HMDB0008002	C00157	map00564(Glycerophospholipid metabolism);map00590(Arachidonic acid metabolism);map00591(Linoleic acid metabolism);map00592(alpha-Linolenic acid metabolism);map01100(Metabolic pathways);map01110(Biosynthesis of secondary metabolites);map04723(Retrograde endocannabinoid signaling);map05231(Choline metabolism in cancer)	PC(14:0/18:2(9Z,12Z));PC(14:1(9Z)/18:1(11Z));PC(14:1(9Z)/18:1(9Z));PC(16:1(9Z)/16:1(9Z));PC(18:1(11Z)/14:1(9Z));PC(18:1(9Z)/14:1(9Z));PC(18:2(9Z,12Z)/14:0);PE(15:0/20:2(11Z,14Z));PE(20:2(11Z,14Z)/15:0);PE-NMe(14:1(9Z)/20:1(11Z));PE-NMe(16:1(9Z)/18:1(9Z));PE-NMe(16:1(9Z)/18:1(11Z));PE-NMe(14:0/20:2(11Z,14Z));PE-NMe(16:0/18:2(9Z,12Z));PE-NMe(18:1(11Z)/16:1(9Z));PE-NMe(18:1(9Z)/16:1(9Z));PE-NMe(18:2…	150717	1.59861e+06	82170.2	359357	140604	230829	1.72736e+06	1.59928e+06	1.2027e+06	1.14609e+06	883431	345170	788859	427047	1.15067e+06	0.3711	down	0.0197304	0.129742	2.47264	yes
NEG	NEG_229.144_3.8166	229.144	3.8166	Dodecanedioic aicd	98.36	C12H22O4	Lipids and lipid-like molecules	Fatty Acyls	NA	NA	NA	Dodecanedioic acid;Talaromycin A;Bis(1-methylethyl) hexanedioate;Dipropyl hexanedioate;Dibutyl succinate;1-Nitrosopiperazine;(Z)-3-Methyl-3-decenoic acid;(Z)-3-Methyl-4-decenoic acid;trans-2-Hexyl-1-cyclopropaneacetic acid;Ethyl (E)-2-nonenoate;Ethyl 3-cyclohexylpropionate;cis-3-Hexenyl pentanoate;2,3-Undecanedione;(E)-3-Heptenyl 2-methylpropanoate;3-Hexenyl 2-methylbutyrate;Methyl 2-decenoate;6-…	429657	1.51995e+06	1.48086e+06	1.48017e+06	580606	1.70757e+06	1.99798e+06	1.93548e+06	1.96623e+06	4.46006e+06	2.17365e+06	2.03871e+06	1.81424e+06	1.1998e+06	2.42869e+06	0.494	down	0.0234124	0.142122	1.35286	yes
POS	POS_134.06_3.27	134.06	3.27	5-Hydroxyindole	98.03	C8H7NO	Organoheterocyclic compounds	Indoles and derivatives	HMDB0059805	NA	NA	Indoxyl;4-Hydroxybenzeneacetonitrile;2-Methyl-4,5-benzoxazole;(Â±)-2-Hydroxy-2-phenylacetonitrile;5-Hydroxyindole;Mandelonitrile;1,3-Dihydro-(2H)-indol-2-one;Fluciclovine;1H-Indol-2-ol;4h-Benzoxazine;Benzoxazine;Isoindolin-1-one;p-Tolyl isocyanate	1.7971e+06	4.98211e+06	8.82217e+06	4.83118e+06	5.04018e+06	4.01149e+06	9.99635e+06	1.02872e+07	9.87307e+06	8.9895e+06	9.28753e+06	7.7475e+06	7.13879e+06	4.91404e+06	9.36353e+06	0.5248	down	0.0162891	0.117494	1.28869	yes
NEG	NEG_186.055_3.7674	186.055	3.7674	Indoleacrylic acid	97.77	C11H9NO2	Organoheterocyclic compounds	Indoles and derivatives	HMDB0000734	NA	NA	6-Chloro-N-(1-methylethyl)-1,3,5-triazine-2,4-diamine;furaneol (keto form)	324152	280617	669253	417914	432996	437145	548552	711324	987766	685777	791161	927801	601205	427013	775397	0.5507	down	0.00263153	0.0437367	1.07591	yes
NEG	NEG_331.19_4.0931	331.19	4.0931	PGB3	97.32	C20H28O4	NA	NA	NA	NA	NA	Carnosic acid;7'-Carboxy-gamma-tocotrienol;Hulupone;Adhulupone;(1(10)E,4E,6a,9b)-9-(2-Methylbutanoyloxy)-1(10),4,11(13)-germacratrien-12,6-olide;(1(10)E,4E,6a,9b)-9-(3-Methylbutanoyloxy)-1(10),4,11(13)-germacratrien-12,6-olide;Petasitin;6-Angeloylfuranofukinol;4-Deoxycohumulone;ent-7alpha,12beta-Dihydroxy-16-kauren-19,6beta-olide;ent-15-Kaurene-17,19-dioic acid;7,18-Dihydroxykaurenolide;(9Z,11S,1…	246387	795298	1.15695e+06	2.3501e+06	857453	785980	5.16224e+06	3.75992e+06	4.16661e+06	3.78137e+06	3.05705e+06	3.54082e+06	2.47168e+06	1.03203e+06	3.91133e+06	0.2639	down	0.00315489	0.0486561	2.64903	yes
NEG	NEG_237.185_5.8479	237.185	5.8479	Tricyclohumuladiol	97	C15H26O2	Lipids and lipid-like molecules	Prenol lipids	HMDB0036730	NA	NA	Geranyl 3-methylbutanoate;Linalyl isovalerate;(3S,4S,6R,7S)-1,10-Bisaboladiene-3,4-diol;beta-Kessyl alcohol;alpha-Terpinyl pentanoate;Citronellyl trans-2-methyl-2-butenoate;Geranyl 2-methylbutyrate;Isobornyl 2-methylbutyrate;Guaidiol;Calamendiol;Daucol;Germacrenone;3beta-7-Drimene-3,11-diol;Tricyclohumuladiol;1,6,9-Farnesatriene-3,11-diol;2-Propenyl cyclohexanehexanoate;2,10-Bisaboladiene-1,4-dio…	9.98027e+07	8.31507e+07	6.58345e+07	6.14095e+07	4.96848e+07	8.85506e+07	1.22907e+07	1.14497e+07	2.29359e+07	1.1324e+07	2.80816e+07	1.32103e+07	4.56437e+07	7.47388e+07	1.65487e+07	4.5163	up	2.66136e-05	0.00427121	2.69258	yes
NEG	NEG_375.289_5.9953	375.289	5.9953	Lithocholic acid	96.97	C24H40O3	Lipids and lipid-like molecules	Steroids and steroid derivatives	HMDB0000717	C17658	map00121(Secondary bile acid biosynthesis)	Allolithocholic acid;Isoallolithocholic acid;Isolithocholic acid;12b-Hydroxy-5b-cholanoic acid;7a-Hydroxy-5b-cholanic acid;5-(1,1-Dimethylheptyl)-2-[5-hydroxy-2-(3-hydroxypropyl)cyclohexyl]phenol;Pinane thromboxane A2;3-(10-Heptadecenyl)phenol;4-(2,6-Dimethylhepta-1,5-dienyl)-7,11-dimethyldodeca-6,10-dien-2-one	136128	22479.7	88262.9	500831	88532.7	126318	506480	608188	595766	1.73604e+06	833866	704084	495581	160425	830737	0.1931	down	0.00333287	0.0502365	3.39462	yes
NEG	NEG_183.139_4.9693	183.139	4.9693	Undec-3-enoic acid	96.72	C11H20O2	Lipids and lipid-like molecules	Fatty Acyls	NA	NA	NA	(Z)-3-Methyl-3-decenoic acid;(Z)-3-Methyl-4-decenoic acid;trans-2-Hexyl-1-cyclopropaneacetic acid;Ethyl (E)-2-nonenoate;Ethyl 3-cyclohexylpropionate;cis-3-Hexenyl pentanoate;2,3-Undecanedione;(E)-3-Heptenyl 2-methylpropanoate;3-Hexenyl 2-methylbutyrate;Methyl 2-decenoate;6-Methyl-5-hepten-2-one propyleneglycol acetal;cis-3-Octenyl propionate;Pent-2-enyl hexanoate;Prenyl caproate;trans-2-Hexenyl 2…	1.33056e+07	1.24401e+07	1.69788e+07	1.67489e+07	9.20883e+06	1.63722e+07	2.7151e+07	2.89483e+07	2.40316e+07	1.93345e+07	2.50182e+07	2.51606e+07	1.95582e+07	1.41757e+07	2.49407e+07	0.5684	down	0.00087638	0.0242413	1.00714	yes
NEG	NEG_467.299_4.0337	467.299	4.0337	ST 24:1;O5	96.29	C24H40O5	Lipids and lipid-like molecules	Steroids and steroid derivatives	NA	NA	NA	7-Methyl-cholic acid;Homocholic acid;3a,4b,7a-Trihydroxy-5b-cholanoic acid;1b,3a,12a-Trihydroxy-5b-cholanoic acid;3a,4b,12a-Trihydroxy-5b-cholanoic acid;3a,6a,7b-Trihydroxy-5b-cholanoic acid;1,3,12-Trihydroxycholan-24-oic acid;3b,7a,12a-Trihydroxy-5a-Cholanoic acid;3a,7b,12b-Trihydroxy-5b-cholanoic acid;3b,7b,12a-Trihydroxy-5b-cholanoic acid;2b,3a,7a-Trihydroxy-5b-cholanoic acid;1b,3a,7a-Trihydro…	810530	8.2601e+06	7.35921e+06	5.16563e+06	1.70526e+06	2.76305e+06	2.64456e+07	3.30913e+07	1.93218e+07	8.10493e+07	1.65377e+07	1.30357e+07	1.79621e+07	4.34396e+06	3.15802e+07	0.1376	down	0.00138884	0.0311016	3.60211	yes
NEG	NEG_319.19_4.6386	319.19	4.6386	(Â±)Î±-CMBHC	93.64	C19H28O4	NA	NA	NA	NA	NA	5'-Carboxy-alpha-chromanol;Oryzalide A;Oryzalide B;[8]-Gingerdione;10-Acetylpanaxytriol;Arginylphenylalaninamide;(8R,9S,10R,13S,14S,17S)-2,2,17-Trihydroxy-10,13-dimethyl-6,7,8,9,11,12,14,15,16,17-decahydro-1H-cyclopenta[a]phenanthren-3-one;Anatabine;Tolazoline;N-Norgramine;2-(1H-Indol-2-yl)ethanamine;1,2,3,6-Tetrahydro-2,3'-bipyridine;Anabaseine;Nandrolone;1-Phenyl-1,3-dodecanedione;(10Z,14E,16E)…	198698	306340	374500	308252	311632	309695	638378	897364	899936	1.31149e+06	898126	633358	590648	301519	879776	0.3427	down	2.69866e-05	0.00428642	1.83572	yes
POS	POS_123.056_2.6462	123.056	2.6462	Niacinamide	91.3	C6H6N2O	Organoheterocyclic compounds	Pyridines and derivatives	HMDB0001406	C00153	map00760(Nicotinate and nicotinamide metabolism);map01100(Metabolic pathways);map01240(Biosynthesis of cofactors);map04212(Longevity regulating pathway - worm);map04977(Vitamin digestion and absorption)	Niacinamide;2-Acetylpyrazine;3-Aminopicolinaldehyde;Isonicotinamide;Picolinamide;Pyridine-2-aldoxime;2-(Nitrosomethyl)pyridine;Cyclohexane;Methylcyclopentane;4-Methyl-1-pentene	9.49863e+06	1.0728e+07	8.55284e+06	9.48204e+06	9.86627e+06	1.14395e+07	7.27251e+06	6.01459e+06	3.26753e+06	3.84987e+06	4.97661e+06	5.03243e+06	7.4984e+06	9.92788e+06	5.06892e+06	1.9586	up	0.00123142	0.0294603	1.22703	yes
POS	POS_398.316_4.5993	398.316	4.5993	(6Z)-Hexadecenoylcarnitine	91.26	C23H43NO4	Lipids and lipid-like molecules	Fatty Acyls	NA	NA	NA	NA	246492	336991	283415	185946	125833	258610	622771	793673	252799	341149	570071	407102	368738	239548	497927	0.4811	down	0.010838	0.0943931	1.22745	yes
NEG	NEG_311.222_4.9999	311.222	4.9999	12,13-DiHODE	90.87	C18H32O4	Lipids and lipid-like molecules	Fatty Acyls	HMDB0010201	NA	NA	13-L-Hydroperoxylinoleic acid;8(R)-Hydroperoxylinoleic acid;9(S)-HPODE;12,13-DiHODE;15,16-DiHODE;9,10-DiHODE;(Â±)-(E)-13-Hydroxy-10-oxo-11-octadecenoic acid;11-HpODE;(10E,12Z)-(9S)-9-Hydroperoxyoctadeca-10,12-dienoic acid;13-HPODE(1-);9-Hpode;18-Hydroperoxyoctadeca-2,4-dienoic acid;Octadecendioic acid;octadecenedioate;4-Hydroxynonenal;2,4-Nonanedione;2-Nonenoic acid;6-Butyltetrahydro-2H-pyran-2-o…	1.03076e+07	1.34385e+07	1.13128e+07	1.04227e+07	1.08592e+07	2.35059e+07	3.35399e+07	2.86176e+07	2.81782e+07	4.05254e+07	3.46027e+07	2.7386e+07	2.27247e+07	1.33078e+07	3.21417e+07	0.414	down	0.000325899	0.0153688	1.59902	yes
NEG	NEG_747.514_7.4837	747.514	7.4837	PG(16:0/18:1(9Z))	90.45	C40H77O10P	Lipids and lipid-like molecules	Glycerophospholipids	HMDB0010574	NA	NA	PG(16:0/18:1(11Z));PG(16:0/18:1(9Z));PG(16:1(9Z)/18:0);PG(18:0/16:1(9Z));PG(18:1(11Z)/16:0);PG(18:1(9Z)/16:0);1-Palmitoyl-2-oleoylglycero-3-phosphoglycerol;PA(19:0/18:1(12Z)-2OH(9,10));PA(18:1(12Z)-2OH(9,10)/19:0);PA(i-19:0/18:1(12Z)-2OH(9,10));PA(18:1(12Z)-2OH(9,10)/i-19:0);SM(d17:2(4E,8Z)/20:4(6E,8Z,11Z,14Z)+=O(5));SM(d17:2(4E,8Z)/20:4(5Z,8Z,11Z,13E)+=O(15));SM(d17:2(4E,8Z)/20:5(5Z,8Z,11Z,14Z,1…	1.08906e+07	8.04936e+06	1.10988e+07	6.35705e+06	1.45293e+07	8.43071e+06	1.96929e+06	1.70798e+06	8.68981e+06	6.00574e+06	6.6355e+06	6.48768e+06	7.57099e+06	9.89264e+06	5.24933e+06	1.8846	up	0.0428666	0.197443	1.35631	yes
POS	POS_839.564_4.2033	839.564	4.2033	(4R)-4-((3R,5R,6S,7R,9S,10R,13R,14S,17R)-3,6,7-trihydroxy-10,13-dimethylhexadecahydro-1H-cyclopenta[a]phenanthren-17-yl)pentanoic acid	89.38	C24H40O5	Lipids and lipid-like molecules	Steroids and steroid derivatives	NA	NA	NA	PI(16:0/18:0);PI(18:0/16:0);PC(DiMe(11,3)/DiMe(9,3));PC(DiMe(9,3)/DiMe(11,3));PC(DiMe(9,3)/DiMe(9,5));PC(DiMe(9,5)/DiMe(9,3));PC(MonoMe(11,3)/MonoMe(11,3));PC(MonoMe(11,3)/MonoMe(9,5));PC(MonoMe(9,5)/MonoMe(11,3));PC(MonoMe(9,5)/MonoMe(9,5));PA(24:0/18:1(12Z)-O(9S,10R));PA(18:1(12Z)-O(9S,10R)/24:0);PA(24:0/18:1(9Z)-O(12,13));PA(18:1(9Z)-O(12,13)/24:0);PA(i-24:0/18:1(12Z)-O(9S,10R));PA(18:1(12Z)-O…	10337.2	248368	119459	31689.1	13073.8	18179.8	408186	830204	70612.9	5.0919e+06	541922	638591	668544	73517.8	1.26357e+06	0.0582	down	0.00462483	0.0599788	4.84782	yes
NEG	NEG_287.212_4.7435	287.212	4.7435	(S)-10,16-Dihydroxyhexadecanoic acid	88.8	C16H32O4	Lipids and lipid-like molecules	Fatty Acyls	HMDB0037798	C08285	map00073(Cutin, suberine and wax biosynthesis)	Bupivacaine;Levobupivacaine;13-Heptadecyn-1-ol;8-Heptadecenal;5-Doxyl	44482.5	95210.5	40240.8	30233.5	72544.4	160929	189723	194251	206012	182531	125130	158124	124951	73940.2	175962	0.4202	down	0.00876376	0.084142	1.77474	yes
NEG	NEG_259.129_2.8194	259.129	2.8194	Î³-Glu-Leu	88.72	C11H20N2O5	Organic acids and derivatives	Carboxylic acids and derivatives	HMDB0011171	NA	NA	gamma-Glutamylisoleucine;gamma-Glutamylleucine;Glutamylisoleucine;Glutamylleucine;Isoleucyl-Glutamate;Leucyl-Glutamate;Prolyl-Valine;Tert-butyl N-[2-(prop-2-enamido)ethyl]carbamate;N-alpha-acetyl lysine methyl ester	1.39931e+06	1.61118e+06	916532	842148	1.12304e+06	1.53842e+06	609904	724604	411255	626685	849881	605812	938231	1.23844e+06	638023	1.9411	up	0.00138605	0.0310843	1.13961	yes
NEG	NEG_425.009_3.292	425.009	3.292	Indoxyl sulfate	88.09	C8H7NO4S	Organic acids and derivatives	Organic sulfuric acids and derivatives	HMDB0000682	NA	NA	Indoxyl sulfate;Carmustine;6-Hydroxyindole sulfate;7-Hydroxyindole sulfate;4,11-Dichloro-5,12-dihydroquino[2,3-b]acridine-7,14-dione	142013	655708	1.83593e+06	762020	809400	536806	1.70805e+06	1.9299e+06	2.48208e+06	2.29577e+06	2.41327e+06	1.88893e+06	1.45499e+06	790313	2.11967e+06	0.3728	down	0.0151986	0.113562	2.12005	yes
NEG	NEG_411.288_6.582	411.288	6.582	4-Methoxy-5-(3,7,11,15-tetramethyl-2,6,10,14-hexadecatetraenyl)-1,3-benzenediol	87.7	C27H40O3	Lipids and lipid-like molecules	Prenol lipids	HMDB0040765	NA	NA	Calcipotriol;(9E)-Valenciaxanthin;Valenciachrome;Unknown 370;4-Methoxy-3-geranylgeranyl-1,2-dihydroxybenzene;4-Methoxy-5-(3,7,11,15-tetramethyl-2,6,10,14-hexadecatetraenyl)-1,3-benzenediol;(22E)-(24R)-1alpha,24-Dihydroxy-26,27-cyclo-22,23-didehydro-20-epivitamin D3/(22E)-(24R)-1alpha,24-dihydroxy-26,27-cyclo-22,23-didehydro-20-epicholecalciferol;Durandro;Valenciaxanthin	513454	560374	360363	982045	583125	598600	2.32439e+06	1.08308e+06	1.48915e+06	1.16969e+06	1.47301e+06	1.63764e+06	1.06458e+06	599660	1.52949e+06	0.3921	down	0.000282469	0.0142442	1.64869	yes
POS	POS_98.058_0.7706	98.058	0.7706	2,5-Dimethyloxazole	87.17	C5H7NO	Organoheterocyclic compounds	Azoles	HMDB0032969	NA	NA	Trimethylamine N-oxide;1-Amino-propan-2-ol;2-Methoxyethylamine;Aminopropanol	1.78786e+06	1.52281e+06	2.21039e+06	1.94285e+06	4.04001e+06	1.89095e+06	4.25721e+06	5.03998e+06	5.19741e+06	5.38829e+06	4.68487e+06	4.2628e+06	3.51879e+06	2.23248e+06	4.80509e+06	0.4646	down	0.00141818	0.0315309	1.41942	yes
POS	POS_782.568_4.3436	782.568	4.3436	PC(P-18:1(11Z)/18:3(9,11,15)-OH(13))	86.99	C44H80NO8P	Lipids and lipid-like molecules	Glycerophospholipids	NA	NA	NA	PC(14:0/22:4(7Z,10Z,13Z,16Z));PC(16:0/20:4(5Z,8Z,11Z,14Z));PC(16:0/20:4(8Z,11Z,14Z,17Z));PC(16:1(9Z)/20:3(5Z,8Z,11Z));PC(16:1(9Z)/20:3(8Z,11Z,14Z));PC(18:0/18:4(6Z,9Z,12Z,15Z));PC(18:1(11Z)/18:3(6Z,9Z,12Z));PC(18:1(11Z)/18:3(9Z,12Z,15Z));PC(18:1(9Z)/18:3(6Z,9Z,12Z));PC(18:1(9Z)/18:3(9Z,12Z,15Z));PC(18:2(9Z,12Z)/18:2(9Z,12Z));PC(18:3(6Z,9Z,12Z)/18:1(11Z));PC(18:3(6Z,9Z,12Z)/18:1(9Z));PC(18:3(9Z,12…	1.39474e+07	3.50088e+07	1.75025e+07	1.53213e+07	1.91404e+07	8.64184e+06	1.33023e+08	9.48904e+07	1.47996e+08	1.26618e+08	8.10636e+07	9.82772e+07	6.59525e+07	1.82604e+07	1.13645e+08	0.1607	down	2.81541e-05	0.0043377	3.29265	yes
POS	POS_782.569_8.7017	782.569	8.7017	PC(P-18:1(9Z)/18:2(10E,12Z)+=O(9))	86.87	C44H80NO8P	Lipids and lipid-like molecules	Glycerophospholipids	NA	NA	NA	PC(14:0/22:4(7Z,10Z,13Z,16Z));PC(16:0/20:4(5Z,8Z,11Z,14Z));PC(16:0/20:4(8Z,11Z,14Z,17Z));PC(16:1(9Z)/20:3(5Z,8Z,11Z));PC(16:1(9Z)/20:3(8Z,11Z,14Z));PC(18:0/18:4(6Z,9Z,12Z,15Z));PC(18:1(11Z)/18:3(6Z,9Z,12Z));PC(18:1(11Z)/18:3(9Z,12Z,15Z));PC(18:1(9Z)/18:3(6Z,9Z,12Z));PC(18:1(9Z)/18:3(9Z,12Z,15Z));PC(18:2(9Z,12Z)/18:2(9Z,12Z));PC(18:3(6Z,9Z,12Z)/18:1(11Z));PC(18:3(6Z,9Z,12Z)/18:1(9Z));PC(18:3(9Z,12…	5.97712e+07	1.24068e+08	3.23734e+07	7.62826e+07	4.22384e+07	5.18579e+07	2.25842e+08	1.43399e+08	1.67342e+08	1.71761e+08	1.87857e+08	6.28747e+07	1.12139e+08	6.4432e+07	1.59846e+08	0.4031	down	0.00550963	0.0655791	1.62493	yes
NEG	NEG_377.267_4.4128	377.267	4.4128	5-[1,2,4a-trimethyl-5-(propanoyloxymethyl)-2,3,4,7,8,8a-hexahydronaphthalen-1-yl]-3-methylpentanoic acid	86.86	C23H38O4	Lipids and lipid-like molecules	Prenol lipids	NA	NA	NA	MG(0:0/20:4(5Z,8Z,11Z,14Z)/0:0);MG(0:0/20:4(8Z,11Z,14Z,17Z)/0:0);MG(20:4(5Z,8Z,11Z,14Z)/0:0/0:0);MG(20:4(8Z,11Z,14Z,17Z)/0:0/0:0);1-Acetoxy-2-hydroxy-5,12,15-heneicosatrien-4-one;[12]-Gingerol;Persenone A;1-Arachidonoylglycerol;Eicosa-5,8,11,14-tetraenoic acid 1,3-dihydroxypropan-2-yl ester;24-Nor Ursodeoxycholic Acid;Diethylaminoethyl-Sephacel;METENEPROST;TRIMOPROSTIL;Nordeoxycholic acid;Adrenic…	961421	1.59257e+06	3.19379e+06	2.96346e+06	1.07248e+06	2.83375e+06	8.3806e+06	7.79451e+06	5.81541e+06	1.08938e+07	7.85998e+06	4.68349e+06	4.83711e+06	2.10291e+06	7.5713e+06	0.2777	down	0.000699678	0.0217827	2.35934	yes
POS	POS_782.569_4.0146	782.569	4.0146	PC(P-18:1(9Z)/18:2(9Z,11E)+=O(13))	86.83	C44H80NO8P	Lipids and lipid-like molecules	Glycerophospholipids	NA	NA	NA	PC(14:0/22:4(7Z,10Z,13Z,16Z));PC(16:0/20:4(5Z,8Z,11Z,14Z));PC(16:0/20:4(8Z,11Z,14Z,17Z));PC(16:1(9Z)/20:3(5Z,8Z,11Z));PC(16:1(9Z)/20:3(8Z,11Z,14Z));PC(18:0/18:4(6Z,9Z,12Z,15Z));PC(18:1(11Z)/18:3(6Z,9Z,12Z));PC(18:1(11Z)/18:3(9Z,12Z,15Z));PC(18:1(9Z)/18:3(6Z,9Z,12Z));PC(18:1(9Z)/18:3(9Z,12Z,15Z));PC(18:2(9Z,12Z)/18:2(9Z,12Z));PC(18:3(6Z,9Z,12Z)/18:1(11Z));PC(18:3(6Z,9Z,12Z)/18:1(9Z));PC(18:3(9Z,12…	3.43596e+06	8.97409e+06	7.04125e+06	5.76313e+06	8.75943e+06	4.3564e+06	1.56704e+07	2.13359e+07	1.66136e+07	1.58888e+07	1.66476e+07	1.65174e+07	1.17503e+07	6.38838e+06	1.71123e+07	0.3733	down	0.000803988	0.023128	1.80368	yes
NEG	NEG_235.17_5.7642	235.17	5.7642	capsidiol	86.34	C15H24O2	Lipids and lipid-like molecules	Prenol lipids	HMDB0002352	C09627	map00909(Sesquiterpenoid and triterpenoid biosynthesis)	Capsidiol;(2E,6E)-1-Hydroxy-2,6,10-farnesatrien-9-one;2-Hydroxyacorenone;Acorusnol;Epiacorone;2,6-Di-tert-butyl-4-hydroxymethylphenol;Geranyl tiglate;10alpha-4,5-Seco-11-eudesmene-4,5-dione;(4S)-Dihydrocurcumenone;Calamensesquiterpinenol;Curdione;3-Hydroxy-1,10-bisaboladien-9-one;Epilubimin;7-Hydroxycostol;(-)-Myrtenyl isovalerate;Rishitinone;4alpha,5alpha-Epoxy-11-eudesmen-3a-ol;Isolubimin;Auber…	1.88641e+07	1.90897e+07	1.63932e+07	1.23621e+07	1.12886e+07	1.32071e+07	4.50886e+06	4.28037e+06	4.50145e+06	4.01193e+06	6.57499e+06	4.88e+06	9.99687e+06	1.52008e+07	4.79293e+06	3.1715	up	2.82992e-06	0.00101397	1.99153	yes
NEG	NEG_473.325_4.2446	473.325	4.2446	(3beta,17alpha,23S)-17,23-Epoxy-3,28,29-trihydroxy-27-norlanost-8-en-24-one	86.02	C29H46O5	Lipids and lipid-like molecules	Prenol lipids	HMDB0035221	NA	NA	(3beta,17alpha,23S,24S)-17,23-Epoxy-3,24,29-trihydroxy-27-norlanost-8-en-15-one;(3beta,17alpha,23S)-17,23-Epoxy-3,28,29-trihydroxy-27-norlanost-8-en-24-one;N-Oleoyl Arginine;Ercalcitriol;Nandrolone decanoate;3,5-Dihydroxyergosta-7,22-dien-6-one;(3beta,5alpha,6alpha,22E,24R)-Ergosta-7,9(11),22-triene-3,5,6-triol;(3beta,5alpha,6alpha,7beta,22E,24R)-5,6-Epoxyergosta-8(14),22-diene-3,7-diol;5,6-Epoxi…	1.47901e+06	1.78073e+06	1.70083e+06	2.94369e+06	1.07543e+06	3.46917e+06	118628	250220	239408	717416	582576	114695	1.20598e+06	2.07481e+06	337157	6.1538	up	0.000615861	0.0206967	3.44043	yes
POS	POS_464.284_3.6035	464.284	3.6035	taurodeoxycholic acid	86	C26H45NO6S	Lipids and lipid-like molecules	Steroids and steroid derivatives	HMDB0000896	C05463	NA	Bucromarone;N-Arachidonoyl Histidine;Tert-butyl (2-{7-[(2S)-3-(4-cyanophenoxy)-2-hydroxypropyl]-9-oxa-3,7-diazabicyclo[3.3.1]non-3-yl}ethyl)carbamate;Fluocortin butyl;Trilaciclib	480465	295574	213865	256156	521240	188740	307720	897326	342452	970926	704515	772162	495928	326007	665850	0.4896	down	0.0262889	0.151522	1.21293	yes
POS	POS_426.321_4.2064	426.321	4.2064	Ursocholic acid	85.4	C24H40O5	Lipids and lipid-like molecules	Steroids and steroid derivatives	HMDB0000917	C17644	map00121(Secondary bile acid biosynthesis)	3a,4b,7a-Trihydroxy-5b-cholanoic acid;1b,3a,12a-Trihydroxy-5b-cholanoic acid;3a,4b,12a-Trihydroxy-5b-cholanoic acid;3a,6a,7b-Trihydroxy-5b-cholanoic acid;1,3,12-Trihydroxycholan-24-oic acid;3b,7a,12a-Trihydroxy-5a-Cholanoic acid;3a,7b,12b-Trihydroxy-5b-cholanoic acid;3b,7b,12a-Trihydroxy-5b-cholanoic acid;2b,3a,7a-Trihydroxy-5b-cholanoic acid;1b,3a,7a-Trihydroxy-5b-cholanoic acid;3a,6b,7b-Trihydr…	4.45973e+06	2.67045e+07	1.88317e+07	7.05984e+06	4.27511e+06	6.45823e+06	3.50635e+07	5.51012e+07	1.34748e+07	1.66817e+08	4.4272e+07	4.80166e+07	3.58778e+07	1.12982e+07	6.04575e+07	0.1869	down	0.00451033	0.0592647	2.88508	yes
NEG	NEG_195.102_4.3912	195.102	4.3912	Loliolide	84.62	C11H16O3	Organoheterocyclic compounds	Benzofurans	NA	NA	NA	2,6-Dimethoxy-4-propylphenol;Hexyl 2-furoate;Isobutyl 2-furanpropionate;2-Propenoic acid, 2-methyl-, 7-oxabicyclo[4.1.0]hept-3-ylmethyl ester;Phenol A;Loliolide;3-Methylidene-4-oxopentyl angelate;Propionylcholine;Methacholine;Valine betaine;Thymol;Perillyl aldehyde;2-(4-Methylphenyl)-2-propanol;2-Methyl-1-phenyl-2-propanol;4-Phenyl-2-butanol;Cuminyl alcohol;4-tert-Butylphenol;2-trans-4-trans-7-ci…	778936	717665	781152	941412	616579	937006	1.49797e+06	1.69428e+06	1.52145e+06	1.32769e+06	1.866e+06	1.58253e+06	1.18856e+06	795459	1.58165e+06	0.5029	down	1.26923e-05	0.00269895	1.20489	yes
NEG	NEG_307.263_8.4792	307.263	8.4792	11,14-Eicosadienoic acid	84.6	C20H36O2	Lipids and lipid-like molecules	Fatty Acyls	NA	NA	NA	Eicosadienoic acid;Sclareol;8Z,11Z-eicosadienoic acid;11,14-Eicosadienoic acid;Eicosadienic acid;Ethyl linoleate;Methyl sterculate;Icosa-2,6-dienoic acid;Ethyl (Z,Z)-9,12-octadecadienoate;alpha-Terpineol;Eucalyptol;Geraniol;2-Decenal;3-Decen-2-one;2,6-Dimethyl-7-octen-3-one;Thujyl alcohol;9-Decenal;Fenchol;(-)-Carvomenthone;Isomenthone;(-)-Borneol;(-)-Menthone;p-Menthan-2-one;(+)-Menthone;(+)-Iso…	3.16204e+06	3.47054e+06	3.60732e+06	3.19679e+06	3.6143e+06	3.469e+06	5.31386e+06	2.63053e+07	5.01128e+06	5.60868e+06	5.33077e+06	7.77687e+06	6.32223e+06	3.42e+06	9.22446e+06	0.3708	down	0.0317837	0.168036	1.34128	yes
POS	POS_830.572_7.7496	830.572	7.7496	PC 18:4_22:4	84.45	C48H80NO8P	Lipids and lipid-like molecules	Glycerophospholipids	NA	NA	NA	PC(18:2(9Z,12Z)/22:6(4Z,7Z,10Z,13Z,16Z,19Z));PC(18:3(6Z,9Z,12Z)/22:5(4Z,7Z,10Z,13Z,16Z));PC(18:3(6Z,9Z,12Z)/22:5(7Z,10Z,13Z,16Z,19Z));PC(18:3(9Z,12Z,15Z)/22:5(4Z,7Z,10Z,13Z,16Z));PC(18:3(9Z,12Z,15Z)/22:5(7Z,10Z,13Z,16Z,19Z));PC(18:4(6Z,9Z,12Z,15Z)/22:4(7Z,10Z,13Z,16Z));PC(20:3(5Z,8Z,11Z)/20:5(5Z,8Z,11Z,14Z,17Z));PC(20:3(8Z,11Z,14Z)/20:5(5Z,8Z,11Z,14Z,17Z));PC(20:4(5Z,8Z,11Z,14Z)/20:4(5Z,8Z,11Z,14…	1.04706e+07	7.55843e+06	1.05758e+07	9.44941e+06	9.57679e+06	9.57916e+06	3.50927e+06	3.99078e+06	5.61351e+06	4.3591e+06	5.12511e+06	6.46896e+06	7.18974e+06	9.53503e+06	4.84445e+06	1.9682	up	0.000211938	0.0125932	1.20412	yes
POS	POS_85.0762_8.2206	85.0762	8.2206	2-(Dimethylamino)acetonitrile	84.37	C4H8N2	Organic nitrogen compounds	Organonitrogen compounds	HMDB0061875	NA	NA	2-(Dimethylamino)acetonitrile;1,4-Diamino-2-butyne;tetrahydropyrimidine;3-Butenenitrile;Pyrrole;(Z)-2-Butenenitrile;Methacrylonitrile	968861	3.73741e+06	3.3961e+06	3.40278e+06	1.8462e+06	3.37308e+06	845298	1.25553e+06	2.19628e+06	1.42651e+06	1.77378e+06	1.10944e+06	2.11094e+06	2.7874e+06	1.43447e+06	1.9432	up	0.0432697	0.198351	1.06835	yes
NEG	NEG_801.564_7.5868	801.564	7.5868	PG 38:2	84.37	C44H83O10P	Lipids and lipid-like molecules	Glycerophospholipids	NA	NA	NA	DG(22:0/6 keto-PGF1alpha/0:0);DG(6 keto-PGF1alpha/22:0/0:0);DG(22:0/0:0/6 keto-PGF1alpha);DG(6 keto-PGF1alpha/0:0/22:0);DG(22:0/TXB2/0:0);DG(TXB2/22:0/0:0);DG(22:0/0:0/TXB2);DG(TXB2/0:0/22:0);DG(i-22:0/6 keto-PGF1alpha/0:0);DG(6 keto-PGF1alpha/i-22:0/0:0);DG(i-22:0/0:0/6 keto-PGF1alpha);DG(6 keto-PGF1alpha/0:0/i-22:0);DG(i-22:0/TXB2/0:0);DG(TXB2/i-22:0/0:0);DG(i-22:0/0:0/TXB2);DG(TXB2/0:0/i-22:0)…	215259	1.89905e+06	610645	854342	1.37802e+06	7.47203e+06	1699.15	454680	51752.9	49342.7	957857	191133	1.17798e+06	2.07156e+06	284411	7.2837	up	0.0378029	0.1844	4.53047	yes
POS	POS_156.077_0.7331	156.077	0.7331	D-Histidine	83.95	C6H9N3O2	Organic acids and derivatives	Carboxylic acids and derivatives	NA	NA	NA	L-2-Amino-3-(1-pyrazolyl)propanoic acid;D-Histidine;2-Diethylaminoethanol;1-(Diethylamino)ethanol;Triethylamine N-oxide;1,2,3,4-Tetrahydroisoquinoline;Tranylcypromine;trans-2-Phenylcyclopropylamine;1-Aminoindan;1,2,3,4-Tetrahydroquinoline;2-Aminoindan;Urocanic acid;Nicotinamide N-oxide;5-Oxo-2(5H)-isoxazolepropanenitrile;2-Aminonicotinic acid;Trans-urocanate;3-Aminopicolinic acid;3-Nitroaniline;4…	1.27062e+07	1.20798e+07	1.16358e+07	1.25436e+07	1.38944e+07	1.52021e+07	7.86721e+06	9.00419e+06	6.86085e+06	7.47394e+06	5.20996e+06	6.98013e+06	1.01215e+07	1.30103e+07	7.23271e+06	1.7988	up	0.000131729	0.00964247	1.04124	yes
NEG	NEG_835.53_7.2279	835.53	7.2279	PI(18:1(11Z)/16:0)	83.9	C43H81O13P	Lipids and lipid-like molecules	Glycerophospholipids	HMDB0009822	C00626	NA	PI(16:0/18:1(11Z));PI(16:0/18:1(9Z));PI(16:1(9Z)/18:0);PI(18:0/16:1(9Z));PG(a-17:0/PGF1alpha);PG(PGF1alpha/a-17:0);PG(i-17:0/PGF1alpha);PG(PGF1alpha/i-17:0);PG(18:0/20:3(5Z,8Z,11Z));PG(18:0/20:3(8Z,11Z,14Z));PG(20:1(11Z)/18:2(9Z,12Z));PA(21:0/20:3(8Z,11Z,14Z)-2OH(5,6));PA(20:3(8Z,11Z,14Z)-2OH(5,6)/21:0);PA(a-21:0/20:3(8Z,11Z,14Z)-2OH(5,6));PA(20:3(8Z,11Z,14Z)-2OH(5,6)/a-21:0);PA(i-21:0/20:3(8Z,11…	7.79228e+07	6.3735e+07	7.31477e+07	5.96231e+07	9.56104e+07	5.37115e+07	4.56494e+07	4.58042e+07	3.3785e+07	3.27106e+07	4.78333e+07	3.1361e+07	5.50745e+07	7.06251e+07	3.95239e+07	1.7869	up	0.000568728	0.0199145	1.00495	yes
NEG	NEG_771.517_7.1088	771.517	7.1088	PG(18:1(9Z)/18:2(9Z,12Z))	83.2	C42H77O10P	Lipids and lipid-like molecules	Glycerophospholipids	HMDB0010635	NA	NA	PG(16:0/20:3(5Z,8Z,11Z));PG(16:0/20:3(8Z,11Z,14Z));PG(18:0/18:3(6Z,9Z,12Z));PG(18:0/18:3(9Z,12Z,15Z));PG(18:1(11Z)/18:2(9Z,12Z));PG(18:1(9Z)/18:2(9Z,12Z));PG(18:2(9Z,12Z)/18:1(11Z));PG(18:2(9Z,12Z)/18:1(9Z));PG(18:3(6Z,9Z,12Z)/18:0);PG(18:3(9Z,12Z,15Z)/18:0);PA(19:0/20:3(8Z,11Z,14Z)-2OH(5,6));PA(20:3(8Z,11Z,14Z)-2OH(5,6)/19:0);PA(i-19:0/20:3(8Z,11Z,14Z)-2OH(5,6));PA(20:3(8Z,11Z,14Z)-2OH(5,6)/i-19…	4.22972e+06	5.09418e+06	4.41734e+06	2.77252e+06	5.82677e+06	4.53997e+06	1.58366e+06	2.17466e+06	1.99299e+06	2.0361e+06	2.64352e+06	2.383e+06	3.30787e+06	4.48008e+06	2.13566e+06	2.0978	up	0.000258561	0.0136426	1.26632	yes
NEG	NEG_259.129_2.0241	259.129	2.0241	gamma-Glutamylleucine	83.2	C11H20N2O5	Organic acids and derivatives	Carboxylic acids and derivatives	HMDB0011171	NA	NA	gamma-Glutamylisoleucine;gamma-Glutamylleucine;Glutamylisoleucine;Glutamylleucine;Isoleucyl-Glutamate;Leucyl-Glutamate;Prolyl-Valine;Tert-butyl N-[2-(prop-2-enamido)ethyl]carbamate;N-alpha-acetyl lysine methyl ester	391522	396184	311596	314510	315004	481260	279009	154555	204525	182575	256883	137127	285396	368346	202446	1.8195	up	0.00155808	0.0331892	1.07231	yes
NEG	NEG_117.07_3.8382	117.07	3.8382	Diaminobutyric acid	83.18	C4H10N2O2	Organic acids and derivatives	Carboxylic acids and derivatives	NA	NA	NA	Indane;alpha-Methylstyrene;4-Methylstyrene;beta-Methylstyrene	178969	1.85837e+06	3.10539e+06	1.97813e+06	848455	1.72755e+06	5.5552e+06	9.11052e+06	5.89421e+06	2.34664e+06	6.94533e+06	4.55903e+06	3.67565e+06	1.61614e+06	5.73515e+06	0.2818	down	0.0142815	0.109648	2.58126	yes
NEG	NEG_435.31_6.0008	435.31	6.0008	Isolithocholic acid	82.2	C24H40O3	Lipids and lipid-like molecules	Steroids and steroid derivatives	HMDB0000717	C17658	map00121(Secondary bile acid biosynthesis)	Varanic acid;24,24-Dfhv;Allolithocholic acid;Isoallolithocholic acid;Isolithocholic acid;12b-Hydroxy-5b-cholanoic acid;7a-Hydroxy-5b-cholanic acid;5-(1,1-Dimethylheptyl)-2-[5-hydroxy-2-(3-hydroxypropyl)cyclohexyl]phenol;Pinane thromboxane A2	187042	43760	161565	684791	117876	186223	666847	786974	795315	2.17705e+06	1.18275e+06	884429	656218	230209	1.08223e+06	0.2127	down	0.00270019	0.0442572	3.11954	yes
NEG	NEG_271.19_4.4959	271.19	4.4959	7(14)-Bisabolene-2,3,10,11-tetrol	81.69	C15H28O4	Lipids and lipid-like molecules	Prenol lipids	HMDB0035918	NA	NA	7(14)-Bisabolene-2,3,10,11-tetrol;5-Tetradecenoic acid;Myristoleic acid;Tsuzuic acid;trans-Tetra-dec-2-enoic acid;(R)-14-Methyloxacyclotetradecan-2-one;Ethyl (E)-2-dodecenoate;12-Methyl-13-tridecanolide;Acetaldehyde di-cis-3-hexenyl acetal;2-Hexenyl octanoate;Houttuynin;Rhodinyl butyrate;Rhodinyl isobutyrate;Citronellyl butyrate;Citronellyl isobutyrate;Butyl 2-decenoate;xi-Tetrahydro-3-nonyl-2H-p…	844876	1.22567e+06	1.18381e+06	1.53446e+06	1.11807e+06	1.48589e+06	1.64475e+06	2.47697e+06	3.35983e+06	3.22198e+06	3.12279e+06	2.81485e+06	2.00283e+06	1.23213e+06	2.77353e+06	0.4442	down	0.00022192	0.0128057	1.39846	yes
NEG	NEG_807.502_7.0271	807.502	7.0271	PI 16:0_16:1	81.57	C41H77O13P	Lipids and lipid-like molecules	Glycerophospholipids	NA	NA	NA	PI(16:0/16:1(9Z));PI(16:1(9Z)/16:0);PG(a-15:0/PGF1alpha);PG(PGF1alpha/a-15:0);PG(i-15:0/PGF1alpha);PG(PGF1alpha/i-15:0);PG(16:0/20:3(5Z,8Z,11Z));PG(16:0/20:3(8Z,11Z,14Z));PG(18:0/18:3(6Z,9Z,12Z));PG(18:0/18:3(9Z,12Z,15Z));PG(18:1(11Z)/18:2(9Z,12Z));PG(18:1(9Z)/18:2(9Z,12Z));PG(18:2(9Z,12Z)/18:1(11Z));PG(18:2(9Z,12Z)/18:1(9Z));PG(18:3(6Z,9Z,12Z)/18:0);PG(18:3(9Z,12Z,15Z)/18:0);PA(19:0/20:3(8Z,11Z,…	1.87534e+07	1.68142e+07	1.94366e+07	1.26789e+07	1.86609e+07	1.20878e+07	8.00216e+06	5.38418e+06	5.11674e+06	3.60807e+06	7.65143e+06	4.83512e+06	1.10858e+07	1.64053e+07	5.76628e+06	2.845	up	5.62433e-05	0.00632306	1.85007	yes
NEG	NEG_227.164_4.4848	227.164	4.4848	3-oxotridecanoic acid	81.33	C13H24O3	Lipids and lipid-like molecules	Fatty Acyls	NA	NA	NA	11-Hydroxy-9-tridecenoic acid;Menthyl lactate;Menthone 1,3-glyceryl ketal;2-Dodecenal;(Z,Z)-3,6-Dodecadien-1-ol;Cyclododecanone;2-Ethyl-1,3,3-trimethyl-2-norbornanol;trans- and cis-2,4,8-Trimethyl-3,7-nona-dien-2-ol;Geosmin;(E)-2-Butyl-2-octenal;7-Dodecenal;1-Ethoxy-p-menth-2-ene;4-Ethoxy-p-menth-1-ene;cis-3-Ethoxy-p-menth-1-ene;10-Undecenal;(+/-)-trans- and cis-4,8-Dimethyl-3,7-nonadien-2-ol;10-…	987054	1.53304e+06	758987	1.90214e+06	1.73201e+06	1.35629e+06	2.53238e+06	2.91056e+06	1.93828e+06	2.96913e+06	2.42941e+06	2.23171e+06	1.94008e+06	1.37825e+06	2.50191e+06	0.5509	down	0.00514174	0.0637004	1.10392	yes
NEG	NEG_313.237_5.3963	313.237	5.3963	9,10-Epoxy-18-hydroxy-octadecanoic acid	81.04	C18H34O4	Lipids and lipid-like molecules	Fatty Acyls	NA	NA	NA	Octadecanedioic acid;Dibutyl decanedioate;9,10-Epoxyoctadecanoic acid;9,10-Epoxy-18-hydroxy-octadecanoic acid;Cyclohexaneundecanoic acid;9E-Heptadecenoic acid;2,4-Heptadecanedione;7-Hexadecenoic acid, methyl ester;9Z-Heptadecenoic acid;trans-10-Heptadecenoic acid;Heptadec-2-enoic acid;Hypogeic acid;Trans-Hexa-dec-2-enoic acid;Palmitelaidic acid;(E)-6-Hexadecenoic acid;5-Dodecyldihydro-2(3H)-furan…	3.39835e+06	5.98004e+06	4.59496e+06	3.3402e+06	3.69588e+06	7.83559e+06	1.08784e+07	1.22588e+07	8.81354e+06	7.68242e+06	7.08749e+06	6.9585e+06	6.87701e+06	4.80751e+06	8.94652e+06	0.5374	down	0.00427246	0.0576184	1.12827	yes
NEG	NEG_773.532_7.5751	773.532	7.5751	PG(18:2(9Z,12Z)/18:0)	81	C42H79O10P	Lipids and lipid-like molecules	Glycerophospholipids	HMDB0010647	NA	NA	PG(18:0/18:2(9Z,12Z));PG(18:1(11Z)/18:1(11Z));PG(18:1(11Z)/18:1(9Z));PG(18:1(9Z)/18:1(11Z));PG(18:1(9Z)/18:1(9Z));PG(18:2(9Z,12Z)/18:0);1,2-Dioleoyl-sn-glycero-3-phosphoglycerol;DG(20:0/6 keto-PGF1alpha/0:0);DG(6 keto-PGF1alpha/20:0/0:0);DG(20:0/0:0/6 keto-PGF1alpha);DG(6 keto-PGF1alpha/0:0/20:0);DG(20:0/TXB2/0:0);DG(TXB2/20:0/0:0);DG(20:0/0:0/TXB2);DG(TXB2/0:0/20:0);DG(i-20:0/6 keto-PGF1alpha/0:…	7.62848e+06	6.39559e+06	6.45621e+06	4.04196e+06	9.37225e+06	7.1845e+06	1.44307e+06	1.49406e+06	2.6689e+06	2.16673e+06	3.30526e+06	2.71727e+06	4.57286e+06	6.8465e+06	2.29922e+06	2.9778	up	0.000123866	0.00939966	1.92612	yes
NEG	NEG_281.174_4.3552	281.174	4.3552	(4E,6Z)-hexadeca-4,6-dienedioic acid	80.62	C16H26O4	NA	NA	NA	NA	NA	Lactapiperanol C;(6E,8R,10Z)-8-hydroxy-3-oxohexadecadienoic acid;(6E,8S,10Z)-8-hydroxy-3-oxohexadecadienoic acid;Fumagillol;Histidinol;Capsidiol;(2E,6E)-1-Hydroxy-2,6,10-farnesatrien-9-one;2-Hydroxyacorenone;Acorusnol;Epiacorone;2,6-Di-tert-butyl-4-hydroxymethylphenol;Geranyl tiglate;10alpha-4,5-Seco-11-eudesmene-4,5-dione;(4S)-Dihydrocurcumenone;Calamensesquiterpinenol;Curdione;3-Hydroxy-1,10-bi…	838485	1.48564e+06	1.99532e+06	1.32363e+06	1.86205e+06	1.85166e+06	4.6879e+06	4.23896e+06	3.85368e+06	3.73759e+06	4.79747e+06	3.91691e+06	2.88244e+06	1.55946e+06	4.20542e+06	0.3708	down	0.000308445	0.0148972	1.78373	yes
POS	POS_782.569_9.0925	782.569	9.0925	PC(P-18:1(11Z)/18:2(10E,12Z)+=O(9))	80.3	C44H80NO8P	Lipids and lipid-like molecules	Glycerophospholipids	NA	NA	NA	PC(14:0/22:4(7Z,10Z,13Z,16Z));PC(16:0/20:4(5Z,8Z,11Z,14Z));PC(16:0/20:4(8Z,11Z,14Z,17Z));PC(16:1(9Z)/20:3(5Z,8Z,11Z));PC(16:1(9Z)/20:3(8Z,11Z,14Z));PC(18:0/18:4(6Z,9Z,12Z,15Z));PC(18:1(11Z)/18:3(6Z,9Z,12Z));PC(18:1(11Z)/18:3(9Z,12Z,15Z));PC(18:1(9Z)/18:3(6Z,9Z,12Z));PC(18:1(9Z)/18:3(9Z,12Z,15Z));PC(18:2(9Z,12Z)/18:2(9Z,12Z));PC(18:3(6Z,9Z,12Z)/18:1(11Z));PC(18:3(6Z,9Z,12Z)/18:1(9Z));PC(18:3(9Z,12…	1.10934e+08	2.36651e+08	7.80644e+07	1.53754e+08	1.03523e+08	1.1886e+08	2.46349e+08	2.32435e+08	2.46414e+08	2.07818e+08	2.36622e+08	2.01909e+08	1.81111e+08	1.33631e+08	2.28591e+08	0.5846	down	0.0110803	0.0956917	1.03833	yes
NEG	NEG_391.284_4.9259	391.284	4.9259	CHENODEOXYCHOLATE	80.22	C24H40O4	Lipids and lipid-like molecules	Steroids and steroid derivatives	HMDB0000518	C02528	map00120(Primary bile acid biosynthesis);map00121(Secondary bile acid biosynthesis);map01100(Metabolic pathways);map04976(Bile secretion)	3b,12a-Dihydroxy-5a-cholanoic acid;3b,7a-Dihydroxy-5b-cholanoic acid;3a,7a-Dihydroxycholanoic acid;3a,12b-Dihydroxy-5b-cholanoic acid;3b,12a-Dihydroxy-5b-cholanoic acid;Allodeoxycholic acid;Allochenodeoxycholic acid;Chenodeoxycholic acid;Isohyodeoxycholic acid;Hyodeoxycholic acid;Murocholic acid;Ursodeoxycholic acid;7b,12a-Dihydroxycholanoic acid;7a,12b-dihydroxy-5b-Cholan-24-oic acid;Isodeoxycho…	5.20533e+06	7.2367e+06	8.61997e+06	1.39797e+07	4.8598e+06	7.86141e+06	1.85712e+07	2.16536e+07	2.10697e+07	4.42629e+07	2.49211e+07	1.55184e+07	1.61467e+07	7.96049e+06	2.43328e+07	0.3272	down	0.000388608	0.0168182	1.94797	yes
NEG	NEG_214.144_3.7416	214.144	3.7416	N-Nonanoylglycine	79.81	C11H21NO3	Organic acids and derivatives	Carboxylic acids and derivatives	HMDB0013279	NA	NA	N-Nonanoylglycine;Ethyl butylacetylaminopropionate;Hexaminolevulinate;Methylisopelletierine;2,2,6,6-Tetramethyl-4-piperidinone;3-(1-Pyrrolidinyl)-2-pentanone;2-(1-Pyrrolidinyl)-3-pentanone;Cyclopropanecarboxamide, 1,2,2,3,3-pentamethyl-	260085	312585	232511	264356	309357	232569	399382	471455	539273	500007	534339	649043	392080	268577	515583	0.5209	down	2.18778e-05	0.00397912	1.12965	yes
POS	POS_150.041_3.3593	150.041	3.3593	Diethyldithiocarbamic acid	79.79	C5H11NS2	Organosulfur compounds	NA	NA	NA	NA	Dihydro-4,6-dimethyl-4H-1,3,5-dithiazine;3-Hydroxy-L-aspartic acid;Diethyldithiocarbamic acid;Nereistoxin;6-Aminopurin-8-one;threo-hydroxyaspartic acid;Oxalacetic acid;2,3-Dihydro-5-methyl-3-thiophenethiol;4,5-Dihydro-2-methyl-3-thiophenethiol;4,5-Dihydro-5-methyl-3-thiophenethiol	34545.9	97274.3	78679.4	57356.3	69714.5	84886.5	142363	155543	342010	587167	196259	405078	187573	70409.5	304737	0.2311	down	0.000908265	0.0247237	2.39878	yes
NEG	NEG_745.5_7.2414	745.5	7.2414	PG 16:0_18:2	79.13	C40H75O10P	Lipids and lipid-like molecules	Glycerophospholipids	NA	NA	NA	PG(16:0/18:2(9Z,12Z));PG(16:1(9Z)/18:1(11Z));PG(16:1(9Z)/18:1(9Z));PG(18:1(11Z)/16:1(9Z));PG(18:1(9Z)/16:1(9Z));PG(18:2(9Z,12Z)/16:0);DG(18:0/6 keto-PGF1alpha/0:0);DG(6 keto-PGF1alpha/18:0/0:0);DG(18:0/0:0/6 keto-PGF1alpha);DG(6 keto-PGF1alpha/0:0/18:0);DG(18:0/TXB2/0:0);DG(TXB2/18:0/0:0);DG(18:0/0:0/TXB2);DG(TXB2/0:0/18:0);DG(i-18:0/6 keto-PGF1alpha/0:0);DG(6 keto-PGF1alpha/i-18:0/0:0);DG(i-18:0…	1.0072e+07	8.58997e+06	1.58241e+07	7.908e+06	1.57468e+07	9.85111e+06	3.91825e+06	2.00861e+06	4.36791e+06	4.52304e+06	9.51606e+06	7.95931e+06	8.3571e+06	1.1332e+07	5.3822e+06	2.1055	up	0.0130273	0.10481	1.441	yes
NEG	NEG_913.575_7.4054	913.575	7.4054	PI 18:0_22:4	79.09	C49H87O13P	Lipids and lipid-like molecules	Glycerophospholipids	NA	NA	NA	PI(18:0/22:4(10Z,13Z,16Z,19Z));PI(18:0/22:4(7Z,10Z,13Z,16Z));PA(a-25:0/22:6(5Z,8E,10Z,13Z,15E,19Z)-2OH(7S, 17S));PA(22:6(5Z,8E,10Z,13Z,15E,19Z)-2OH(7S, 17S)/a-25:0);PA(a-25:0/22:6(4Z,7Z,11E,13Z,15E,19Z)-2OH(10S,17));PA(22:6(4Z,7Z,11E,13Z,15E,19Z)-2OH(10S,17)/a-25:0);PA(a-25:0/20:5(7Z,9Z,11E,13E,17Z)-3OH(5,6,15));PA(20:5(7Z,9Z,11E,13E,17Z)-3OH(5,6,15)/a-25:0);PG(i-22:0/20:4(6E,8Z,11Z,14Z)+=O(5));P…	2.18464e+07	1.40224e+07	1.48701e+07	1.81142e+07	1.86919e+07	1.70353e+07	1.04789e+07	8.66474e+06	1.03312e+07	5.91007e+06	1.22913e+07	9.55509e+06	1.34843e+07	1.743e+07	9.53854e+06	1.8273	up	0.000798402	0.0231221	1.0709	yes
NEG	NEG_207.102_4.61	207.102	4.61	(Z)-3-Oxo-2-(2-pentenyl)-1-cyclopenteneacetic acid	78.87	C12H16O3	Organic oxygen compounds	Organooxygen compounds	HMDB0030197	NA	NA	Isoelemicin;gamma-Asarone;Jasmine ketolactone;(Z)-3-Oxo-2-(2-pentenyl)-1-cyclopenteneacetic acid;5-Deoxydiplosporin;trans-Isoasarone;Elemicin;4-Methoxybenzyl butanoate;3,4-Dihydro-6-methoxy-3,7-dimethyl-1H-2-benzopyran-8-ol;Amyl salicylate;2-Phenoxyethyl isobutyrate;Isoamyl salicylate;3,4-Dihydro-6-methoxy-2,2-dimethyl-2H-1-benzopyran-4-ol;2-Methyl-3-methoxy-4-phenylbutyric acid;1,2,4-Trimethoxy-…	1.3185e+06	1.35494e+06	1.08389e+06	1.28933e+06	1.13351e+06	1.26185e+06	2.18539e+06	2.38065e+06	2.66399e+06	2.16348e+06	2.52187e+06	2.13598e+06	1.79111e+06	1.24033e+06	2.34189e+06	0.5296	down	2.52367e-07	0.000285666	1.10626	yes
POS	POS_599.504_7.0233	599.504	7.0233	AEG(o-18:4/18:2)	78.65	NA	NA	NA	NA	NA	NA	Pentadecanoylglycine;N-Lauroyl Valine;N-Myristoyl Alanine;Cohibin C;Cohibin D	6.0319e+06	5.06157e+06	5.64749e+06	5.55134e+06	6.07681e+06	5.37769e+06	3.06093e+06	2.30617e+06	2.79203e+06	2.96055e+06	3.66664e+06	3.86549e+06	4.36655e+06	5.62447e+06	3.10864e+06	1.8093	up	0.000241331	0.0133748	1.05156	yes
POS	POS_852.559_7.0561	852.559	7.0561	PC(20:5/22:6)	78.61	C50H79N1O8P1	Lipids and lipid-like molecules	Glycerophospholipids	HMDB0008518	C00157	map00564(Glycerophospholipid metabolism);map00590(Arachidonic acid metabolism);map00591(Linoleic acid metabolism);map00592(alpha-Linolenic acid metabolism);map01100(Metabolic pathways);map01110(Biosynthesis of secondary metabolites);map04723(Retrograde endocannabinoid signaling);map05231(Choline metabolism in cancer)	PC(20:5(5Z,8Z,11Z,14Z,17Z)/22:6(4Z,7Z,10Z,13Z,16Z,19Z));PC(22:6(4Z,7Z,10Z,13Z,16Z,19Z)/20:5(5Z,8Z,11Z,14Z,17Z));PE-NMe(22:5(4Z,7Z,10Z,13Z,16Z)/22:6(4Z,7Z,10Z,13Z,16Z,19Z));PE-NMe(22:6(4Z,7Z,10Z,13Z,16Z,19Z)/22:5(4Z,7Z,10Z,13Z,16Z));PE-NMe(22:6(4Z,7Z,10Z,13Z,16Z,19Z)/22:5(7Z,10Z,13Z,16Z,19Z));PE-NMe(22:5(7Z,10Z,13Z,16Z,19Z)/22:6(4Z,7Z,10Z,13Z,16Z,19Z));PE(20:0/20:3(6,8,11)-OH(5));PE(20:3(6,8,11)-O…	6.95513e+06	7.24064e+06	8.48775e+06	5.74078e+06	9.01099e+06	6.2938e+06	3.05214e+06	2.70176e+06	2.49021e+06	3.19104e+06	4.12032e+06	3.11821e+06	5.20023e+06	7.28818e+06	3.11228e+06	2.3418	up	6.46079e-06	0.00195179	1.47887	yes
NEG	NEG_225.112_3.5697	225.112	3.5697	dodeca-4,8-dienedioic acid	78.47	C12H18O4	Lipids and lipid-like molecules	Fatty Acyls	NA	NA	NA	Allixin;3,4-Methylenesebacic acid;1,3-Butyleneglycol dimethacrylate;7-Oxononane-1,1,9-tricarbaldehyde;Senkyunolide N;7-Epi-12-hydroxyjasmonic acid;Creatinine;2,2,7,7-Tetramethyl-1,6-dioxaspiro[4.4]nona-3,8-diene;Jasmolone;2-Phenylpropionaldehyde dimethyl acetal;Dihydroactinidiolide;(+)-Myrtenyl formate;Norecasantalic acid;Bovolide;4-(Butoxymethyl)phenol;2-tert-Butyl-4-hydroxyanisole;3,7-Dimethylb…	1.20814e+06	1.75285e+06	1.24311e+06	649680	389235	1.4148e+06	259194	258287	136683	241866	373098	213360	678358	1.10963e+06	247081	4.491	up	0.000664747	0.0210645	2.48518	yes
NEG	NEG_821.517_7.1223	821.517	7.1223	PI 33:1	78.36	C42H79O13P	Lipids and lipid-like molecules	Glycerophospholipids	NA	NA	NA	PG(16:0/PGF1alpha);PG(PGF1alpha/16:0);PG(i-16:0/PGF1alpha);PG(PGF1alpha/i-16:0);PA(20:0/20:3(8Z,11Z,14Z)-2OH(5,6));PA(20:3(8Z,11Z,14Z)-2OH(5,6)/20:0);PA(22:2(13Z,16Z)/18:1(12Z)-2OH(9,10));PA(18:1(12Z)-2OH(9,10)/22:2(13Z,16Z));PA(i-20:0/20:3(8Z,11Z,14Z)-2OH(5,6));PA(20:3(8Z,11Z,14Z)-2OH(5,6)/i-20:0);SM(d17:1/PGF2alpha);SM(d17:1/PGE1);SM(d17:1/PGD1);SM(d17:2(4E,8Z)/PGF1alpha);SM(d19:1/5-iso PGF2VI)…	2.30097e+06	2.14748e+06	2.51942e+06	2.17261e+06	2.61724e+06	1.69e+06	2.05984e+06	1.92682e+06	868122	499091	1.51216e+06	630791	1.74538e+06	2.24128e+06	1.24947e+06	1.7938	up	0.0320048	0.168754	1.24825	yes
POS	POS_514.353_4.4155	514.353	4.4155	Leu Leu Val Val Ala	78.16	C25H47N5O6	NA	NA	NA	NA	NA	(7E,10E,13E,16E)-3-Hydroxydocosa-7,10,13,16-tetraenoylcarnitine;(10E)-11-(3,4-Dimethyl-5-pentylfuran-2-yl)undec-10-enoylcarnitine;11-{3,4-Dimethyl-5-[(1E)-pent-1-en-1-yl]furan-2-yl}undecanoylcarnitine;Chenodeoxycholylvaline;Deoxycholylvaline	413518	786393	565463	262108	402399	678236	11965.2	78778.8	42972.1	267502	236519	53258.8	316593	518019	115166	4.498	up	0.00829631	0.0819662	3.32317	yes
NEG	NEG_377.267_4.0468	377.267	4.0468	24-Nor Ursodeoxycholic Acid	78.08	C23H38O4	Lipids and lipid-like molecules	Steroids and steroid derivatives	NA	NA	NA	MG(0:0/20:4(5Z,8Z,11Z,14Z)/0:0);MG(0:0/20:4(8Z,11Z,14Z,17Z)/0:0);MG(20:4(5Z,8Z,11Z,14Z)/0:0/0:0);MG(20:4(8Z,11Z,14Z,17Z)/0:0/0:0);1-Acetoxy-2-hydroxy-5,12,15-heneicosatrien-4-one;[12]-Gingerol;Persenone A;1-Arachidonoylglycerol;Eicosa-5,8,11,14-tetraenoic acid 1,3-dihydroxypropan-2-yl ester;24-Nor Ursodeoxycholic Acid;Diethylaminoethyl-Sephacel;METENEPROST;TRIMOPROSTIL;Nordeoxycholic acid;Adrenic…	1.72848e+06	2.06705e+06	4.15873e+06	6.99092e+06	1.19255e+06	4.54938e+06	1.96733e+07	9.42823e+06	1.16373e+07	1.29309e+07	7.58818e+06	7.45147e+06	7.44971e+06	3.44785e+06	1.14516e+07	0.3011	down	0.00317115	0.048858	2.30054	yes
NEG	NEG_433.33_6.1048	433.33	6.1048	3a,7a,12a-Trihydroxy-5b-cholestan-26-al	77.76	C27H46O4	Lipids and lipid-like molecules	Steroids and steroid derivatives	HMDB0003533	C01301	map00120(Primary bile acid biosynthesis);map01100(Metabolic pathways)	3alpha,7alpha-Dihydroxycoprostanic acid;3a,7a,12a-Trihydroxy-5b-cholestan-26-al;3alpha,7alpha,24(S)-trihydroxy-5beta-cholestan-27-al;Anhydro-5alpha-cyprinol;[16]-Gingerol;C(Ccc)C(O)(C[N+](C)(C)C)CC([O-])=O;3-Hydroxy-1-phenyl-1-eicosanone;2,3-Dihydro-5-hydroxy-2,2-dipentyl-4,6-di-tert-butylbenzofuran;Tocols;5-(14-Nonadecenyl)-1,3-benzenediol;5-(10-Nonadecenyl)-1,3-benzenediol;5-(12-Nonadecenyl)-1,…	107738	182373	213463	145611	135293	149022	822189	1.08408e+06	440420	1.03416e+06	636237	963716	492859	155583	830134	0.1874	down	5.56886e-06	0.00178749	2.86978	yes
NEG	NEG_335.222_4.2693	335.222	4.2693	hepoxilin B3	77.74	C20H32O4	Lipids and lipid-like molecules	Fatty Acyls	HMDB0004690	C14810	map00590(Arachidonic acid metabolism);map01100(Metabolic pathways)	5(S)-Hydroperoxyeicosatetraenoic acid;8-iso-PGA1;Prostaglandin A1;Prostaglandin B1;12(S)-HPETE;15(S)-HPETE;Hepoxilin A3;Hepoxilin B3;12(R)-HPETE;11H-14,15-EETA;11(R)-HPETE;8(S)-HPETE;15H-11,12-EETA;6-trans-Leukotriene B4;6-trans-12-epi-Leukotriene B4;14,15-DiHETE;17,18-DiHETE;5,15-DiHETE;8,15-DiHETE;5-HPETE;10,11-dihydro-12-oxo-LTB4;6,7-dihydro-5-oxo-12-epi-LTB4;(14S)-14,15-Dihydroxy-8(17),13(16)…	277372	402257	674987	550290	510424	363318	2.11061e+06	1.03451e+06	693180	1.11369e+06	683572	1.33583e+06	812503	463108	1.1619e+06	0.3986	down	0.00263004	0.0437367	1.54383	yes
POS	POS_261.144_2.837	261.144	2.837	Glu Leu	77.51	C11H20N2O5	NA	NA	NA	NA	NA	gamma-Glutamylisoleucine;gamma-Glutamylleucine;Glutamylisoleucine;Glutamylleucine;Isoleucyl-Glutamate;Leucyl-Glutamate;Geranyl acetoacetate;3,4-Dimethyl-5-pentyl-2-furanpropanoic acid	3.95848e+06	5.08284e+06	2.67427e+06	2.39997e+06	2.92059e+06	3.54438e+06	2.39657e+06	2.2379e+06	1.44457e+06	1.73227e+06	2.22906e+06	1.29733e+06	2.65985e+06	3.43009e+06	1.88962e+06	1.8152	up	0.00339661	0.0510802	1.02566	yes
NEG	NEG_134.06_3.1103	134.06	3.1103	2-Aminoacetophenone	77.44	C8H9NO	Organic oxygen compounds	Organooxygen compounds	HMDB0032628	NA	NA	N-Acetylarylamine;2-Phenylacetamide;2-Aminoacetophenone;2'-Aminoacetophenone;2-Acetyl-4-methylpyridine;2-Acetyl-6-methylpyridine;2,3-Dihydro-1H-pyrrolizine-5-carboxaldehyde;5-(2-Furanyl)-3,4-dihydro-2H-pyrrole;2-Acetyl-5-methylpyridine;4-Acetyl-2-methylpyridine;4-Acetyl-3-methylpyridine;m-Toluamide;4-Aminoacetophenone;N-benzylformamide	121111	77762	238654	158530	333374	100781	217380	227528	375211	995111	210907	314074	280869	171702	390035	0.4402	down	0.0410705	0.192625	1.33926	yes
NEG	NEG_773.53_7.2941	773.53	7.2941	Nis(monooleoylglycero)phosphate (S,R Isomer)	77.34	C42H79O10P	Lipids and lipid-like molecules	Glycerophospholipids	NA	NA	NA	PG(18:0/18:2(9Z,12Z));PG(18:1(11Z)/18:1(11Z));PG(18:1(11Z)/18:1(9Z));PG(18:1(9Z)/18:1(11Z));PG(18:1(9Z)/18:1(9Z));PG(18:2(9Z,12Z)/18:0);1,2-Dioleoyl-sn-glycero-3-phosphoglycerol;SM(d17:2(4E,8Z)/22:6(5Z,7Z,10Z,13Z,16Z,19Z)-OH(4));SM(d17:2(4E,8Z)/22:6(4Z,8Z,10Z,13Z,16Z,19Z)-OH(7));SM(d17:2(4E,8Z)/22:6(4Z,7Z,10Z,12E,16Z,19Z)-OH(14));SM(d17:2(4E,8Z)/22:6(4Z,7Z,10Z,13E,15E,19Z)-OH(17));SM(d17:2(4E,8Z)…	5.07928e+06	1.20885e+07	6.03356e+06	6.98508e+06	1.01112e+07	4.21062e+07	2.48113e+06	5.1389e+06	3.37226e+06	2.84616e+06	8.06991e+06	3.83317e+06	9.01212e+06	1.3734e+07	4.29026e+06	3.2012	up	0.0305303	0.163953	1.64302	yes
POS	POS_356.28_4.2287	356.28	4.2287	Tridec-8-enoylcarnitine	77.33	C20H37NO4	Lipids and lipid-like molecules	Fatty Acyls	NA	NA	NA	Tridec-3-enoylcarnitine;Tridec-5-enoylcarnitine;Tridec-8-enoylcarnitine;(11E)-Tridec-11-enoylcarnitine;Tridec-2-enoylcarnitine;Tridec-4-enoylcarnitine;Tridec-6-enoylcarnitine;(9E)-Tridec-9-enoylcarnitine;Tridec-7-enoylcarnitine;Tridec-10-enoylcarnitine;Dimethylsphingosine;14,15-DiHETrE;8,9-DiHETrE;11,12-DiHETrE;5,6-DHET;12-Keto-tetrahydro-leukotriene B4;10,11-dihydro-leukotriene B4;6,7-dihydro-12…	2.14935e+06	2.59954e+06	2.45792e+06	2.31199e+06	1.74296e+06	2.57292e+06	4.04226e+06	4.39611e+06	3.984e+06	4.87445e+06	3.97932e+06	3.9751e+06	3.25716e+06	2.30578e+06	4.20854e+06	0.5479	down	2.90181e-05	0.00438316	1.05578	yes
POS	POS_407.277_3.5549	407.277	3.5549	(4R)-4-((1R,3S,5S,7R,9S,10S,12S,13R,14S,17R)-1,3,7,12-tetrahydroxy-10,13-dimethylhexadecahydro-1H-cyclopenta[a]phenanthren-17-yl)pentanoic acid	76.84	C24H40O6	Lipids and lipid-like molecules	Steroids and steroid derivatives	NA	NA	NA	Pebulate;VERNOLATE;7-Ketodeoxycholic acid;3,7-Dihydroxy-12-oxocholanoic acid;Annocherin A;(6b,7b,13R)-6,7-Diacetoxy-8,14-labdadiene-13-ol;Alfaprostolum;4-Hydroxydodecanedioylcarnitine;10-Hydroxydodecanedioylcarnitine;5-Hydroxydodecanedioylcarnitine;6-Hydroxydodecanedioylcarnitine	76995.9	131158	193417	125724	119565	43383.2	44684.7	31251.6	40836.4	62714.8	36147.5	45930.8	79317.4	115041	43594.3	2.6389	up	0.00639184	0.0713463	1.56609	yes
POS	POS_338.232_3.7796	338.232	3.7796	ACar 12:3	76.66	[C19H32NO4]+	NA	NA	NA	NA	NA	Dodeca-3,6,9-trienoylcarnitine;Dodeca-2,5,8-trienoylcarnitine;(4E,6E,10E)-Dodeca-4,6,10-trienoylcarnitine;Dodeca-4,6,8-trienoylcarnitine;Dodeca-4,7,10-trienoylcarnitine;Dodeca-2,4,6-trienoylcarnitine;Dodeca-3,5,7-trienoylcarnitine;Dodeca-6,8,10-trienoylcarnitine;Dodeca-5,7,9-trienoylcarnitine;Decanoylcarnitine;6-Methylnonanoylcarnitine;5-Methylnonanoylcarnitine;8-Methylnonanoylcarnitine;7-Methyln…	846526	866251	847046	779300	519038	983806	1.46232e+06	1.78828e+06	1.24845e+06	1.38074e+06	1.43255e+06	1.34288e+06	1.12476e+06	806995	1.44253e+06	0.5594	down	0.000463099	0.0181551	1.03059	yes
POS	POS_689.559_6.0579	689.559	6.0579	SM 27:1;2O/6:0	76.5	C38H77N2O6P	Lipids and lipid-like molecules	Sphingolipids	NA	NA	NA	SM(d18:1/15:0);SM(d16:1/17:0);CE(18:1(9Z));CE(18:1(11Z));Palmitoylstigmasterol;Cholest-5-en-3-ol (3beta)-, (9Z)-9-octadecenoate	1.15291e+07	1.04505e+07	2.95864e+07	1.12905e+07	1.05384e+07	1.1473e+07	7.63414e+06	5.4565e+06	4.03009e+06	6.72592e+06	9.95599e+06	1.33593e+07	1.10025e+07	1.41446e+07	7.86032e+06	1.7995	up	0.0363092	0.18005	1.00699	yes
POS	POS_153.041_2.8868	153.041	2.8868	5,7-Dihydro-2-methylthieno[3,4-d]pyrimidine	76.2	C7H8N2S	Organoheterocyclic compounds	Thienopyrimidines	HMDB0041565	NA	NA	Xanthine;Oxypurinol;6,8-Dihydroxypurine;3-Amino-2-piperidone;N-Mononitrosopiperazine;N-Nitrosopiperidine;L-prolinamide;1,5-Naphthyridine;1,8-Naphthyridine;Cinnoline;Phthalazine;QUINAZOLINE;QUINOXALINE	348842	339476	237445	340408	390115	366019	884126	757994	921724	981071	537824	1.04834e+06	596115	337051	855179	0.3941	down	3.33351e-05	0.00455502	1.59854	yes
NEG	NEG_174.056_3.6677	174.056	3.6677	INDOLE-2-ACETIC ACID	76.03	C10H9NO2	Organoheterocyclic compounds	Indoles and derivatives	NA	NA	NA	Indoleacetic acid;Hydroxymethyl indol-3-yl ketone;1-Methoxy-1H-indole-3-carboxaldehyde;2H-1-Benzopyran-2-one, aminomethyl-;3-Acetoxyindole;2(1H)-Quinolinone, 3-methoxy-;5-Acetoxyindole;7-Amino-4-methylcoumarin;8-Methoxyquinolin-2(1H)-one;INDOLE-2-ACETIC ACID;N-Phenylsuccinimide;Gentianine;indole-3-glycol aldehyde;Dimethyltriazenoimidazole;3-Methylene-indolenine;Quinoline;Isoquinoline;3-Phenyl-2-p…	743968	1.12768e+06	1.20825e+06	770894	968911	664697	1.32981e+06	2.31798e+06	1.80983e+06	3.31927e+06	1.14638e+06	1.65715e+06	1.42207e+06	914067	1.93007e+06	0.4736	down	0.0046729	0.0605003	1.22991	yes
POS	POS_731.606_7.2178	731.606	7.2178	SM 34:1;2O/2:0	75.99	C41H83N2O6P	Lipids and lipid-like molecules	Sphingolipids	NA	NA	NA	SM(d18:1/18:0);SM(d18:0/18:1(11Z));SM(d18:0/18:1(9Z))	5.32521e+06	6.05637e+06	6.85441e+06	5.65125e+06	6.12308e+06	5.46923e+06	1.55819e+07	1.91919e+07	1.26007e+07	1.48921e+07	1.24859e+07	8.83569e+06	9.92232e+06	5.91326e+06	1.39314e+07	0.4245	down	0.00027843	0.0141937	1.44653	yes
POS	POS_783.573_7.7433	783.573	7.7433	SM(d18:1/20:4(6Z,8E,10E,14Z)-2OH(5S,12R))	75.92	C43H79N2O8P	Lipids and lipid-like molecules	Sphingolipids	NA	NA	NA	NA	5.1073e+07	6.6996e+07	6.13278e+07	6.86307e+07	6.63734e+07	6.22941e+07	3.60244e+07	2.37526e+07	2.16145e+07	2.98642e+07	4.30125e+07	2.83398e+07	4.66086e+07	6.27825e+07	3.04347e+07	2.0629	up	0.000365034	0.0163676	1.30073	yes
POS	POS_783.573_7.2033	783.573	7.2033	SM(d18:0/PGJ2)	75.65	C43H79N2O8P	Lipids and lipid-like molecules	Sphingolipids	NA	NA	NA	NA	3.36155e+08	2.47321e+08	4.47204e+08	4.23357e+08	5.22931e+08	4.78316e+08	2.10595e+08	1.05648e+08	7.77443e+07	1.98045e+08	2.98847e+08	2.95425e+08	3.03466e+08	4.09214e+08	1.97717e+08	2.0697	up	0.013673	0.10754	1.41092	yes
NEG	NEG_286.21_4.7486	286.21	4.7486	N-Lauroyl Serine	75.62	C15H29NO4	Organic acids and derivatives	Carboxylic acids and derivatives	NA	NA	NA	NA	802321	1.31991e+06	867433	790040	953696	1.75713e+06	2.4665e+06	2.22564e+06	2.32769e+06	2.36872e+06	1.98256e+06	2.01908e+06	1.65673e+06	1.08176e+06	2.2317e+06	0.4847	down	0.00152495	0.0330757	1.33276	yes
NEG	NEG_412.965_3.9907	412.965	3.9907	Pentadecafluorooctanoic acid	75.27	C8HF15O2	Organohalogen compounds	Alkyl halides	NA	NA	NA	Calcium pantothenate, calcium chloride double salt	175045	134649	122501	174551	75346.4	107901	534142	755463	1.04115e+06	910271	1.07435e+06	549613	471248	131665	810831	0.1624	down	1.53927e-06	0.000858777	3.16863	yes
POS	POS_394.298_3.9106	394.298	3.9106	(4E,7E,10E)-Hexadeca-4,7,10-trienoylcarnitine	75.19	C23H39NO4	Lipids and lipid-like molecules	Fatty Acyls	NA	NA	NA	(5E,8E,11E)-Hexadeca-5,8,11-trienoylcarnitine;Hexadeca-7,10,13-trienoylcarnitine;(6E,9E,12E)-Hexadeca-6,9,12-trienoylcarnitine;(4E,7E,10E)-Hexadeca-4,7,10-trienoylcarnitine;(7Z,11Z,14Z)-Hexadeca-7,11,14-trienoylcarnitine;(4E,7E,13E)-Hexadeca-4,7,13-trienoylcarnitine;(6Z,10Z,14Z)-Hexadeca-6,10,14-trienoylcarnitine;2,2-Dimethyl-N-(2,4,6-trimethoxyphenyl)dodecanamide;MG(0:0/20:5(5Z,8Z,11Z,14Z,17Z)/0…	23851.2	44038.6	40441.9	74085.2	45292	60267	127078	187075	155320	200712	215804	70156.8	103677	47996	159358	0.3012	down	0.000442721	0.0176253	2.07684	yes
POS	POS_480.279_3.482	480.279	3.482	Taurocholic acid [IIN-based on: CCMSLIB00003134637]	75.14	NA	NA	NA	NA	NA	NA	PC-M5';Cytochalasin B;Neryl rhamnosyl-glucoside;xi-Linalool 3-[rhamnosyl-(1->6)-glucoside]	852513	682104	655418	280096	1.12688e+06	322896	764885	1.60649e+06	576648	2.12816e+06	1.25536e+06	1.70633e+06	996482	653317	1.33965e+06	0.4877	down	0.0362334	0.179848	1.28265	yes
POS	POS_876.561_7.0233	876.561	7.0233	PI 36:4	75.03	C45H79O13P	Lipids and lipid-like molecules	Glycerophospholipids	HMDB0009899	C00626	NA	PI(16:0/20:4(8Z,11Z,14Z,17Z));Phosphatidylinositol(36:4);PG(i-19:0/20:5(7Z,9Z,11E,13E,17Z)-3OH(5,6,15));PG(20:5(7Z,9Z,11E,13E,17Z)-3OH(5,6,15)/i-19:0);PE(P-16:0/LTE4);PE(LTE4/P-16:0)	2.51693e+07	2.07813e+07	2.38251e+07	2.13563e+07	2.53867e+07	2.33447e+07	1.29297e+07	1.0479e+07	1.17629e+07	1.16119e+07	1.60862e+07	1.57144e+07	1.82039e+07	2.33106e+07	1.30973e+07	1.7798	up	0.000124458	0.00939966	1.0184	yes
POS	POS_373.274_4.2001	373.274	4.2001	(R)-4-((3R,5R,6S,7S,8S,9S,10R,13R,14S,17R)-3,6,7-trihydroxy-10,13-dimethylhexadecahydro-1H-cyclopenta[a]phenanthren-17-yl)pentanoic acid	74.95	C24H40O5	Lipids and lipid-like molecules	Steroids and steroid derivatives	NA	NA	NA	Cervonoyl ethanolamide;Nabilone;(3R, 6'Z)-3,4-Dihydro-8-hydroxy-3-(6-pentadecenyl)-1H-2-benzopyran-1-one;Cesamet;3,4-Dimethyl-5-pentyl-2-furanundecanoic acid;3,4-Dimethyl-5-propyl-2-furantridecanoic acid	333673	2.11663e+06	1.49324e+06	588353	394432	567083	2.73284e+06	4.25033e+06	1.1096e+06	1.34876e+07	3.49525e+06	3.73843e+06	2.85895e+06	915569	4.80234e+06	0.1907	down	0.00472773	0.06095	2.81179	yes
NEG	NEG_239.165_3.6691	239.165	3.6691	2-hydroxytetradeca-4,6-dienoic acid	74.85	C14H24O3	NA	NA	NA	NA	NA	L-Menthyl acetoacetate;Geranylacetone;(+/-)-[R-(E)]-5-Isopropyl-8-methylnona-6,8-dien-2-one;4-(2,6,6-Trimethyl-1-cyclohexen-1-yl)-2-butanone;Octahydro-6-isopropyl-2(1H)-naphthalenone;7,8-Dehydro-3,4-dihydro-beta-ionol;beta-Ionol;Theaspirane;Dihydro-alpha-ionone;5-Isopropyl-2-(2-methylpropyl)-2-cyclohexen-1-one;4,7-Megastigmadien-9-ol;(E)-2-(2-Octenyl)cyclopentanone;(Â¬Â±)-trans-Nerolidol;Homodihy…	970292	1.89089e+06	1.30788e+06	662409	218559	2.64631e+06	224683	463702	236800	249319	465392	341574	806485	1.28272e+06	330245	3.8842	up	0.023499	0.142308	1.98212	yes
POS	POS_315.196_4.4155	315.196	4.4155	Pro Lys Ala	74.69	C14H26N4O4	NA	NA	NA	NA	NA	4-oxo-Retinoic acid;4-Oxo-13-cis-retinoate;Prexanthoperol;Yucalexin B5;Kahweol;Momilactone A;3,4,4'-Trihydroxy-5,5'-diisopropyl-2,2'-dimethylbiphenyl;12-Hydroxy-7-oxo-8,11,13-abietatrien-18-al;Methyl cis-p-coumarate 3-(3,7-dimethyl-2,6-octadienyl);All-trans 4-Keto Retinoic Acid;(2'E,4'Z,7'Z,8E)-Colnelenic acid;Panaquinquecol 1;[7]-Paradol;12-oxo-PDA;Methyl [6]-paradol;cis-12-Oxophytodienoic acid	227194	264964	327098	310465	250626	328076	681481	583996	463078	480317	502401	387327	400585	284737	516433	0.5514	down	0.000213464	0.0125932	1.02361	yes
POS	POS_439.194_3.6332	439.194	3.6332	Ala Tyr Trp	74.61	C23H26N4O5	NA	NA	NA	NA	NA	8-Propanoylneosolaniol;5alpha-Pregnan-3beta,20beta-diol 3-sulfate;5alpha-Pregnan-3beta,20beta-diol 20-sulfate;Spironolactone;Ethyl 7-epi-12-hydroxyjasmonate glucoside;Topotecan;Mosapride	134437	66377.4	168291	126493	108819	133579	517870	213319	196560	201431	190668	132805	182554	122999	242109	0.508	down	0.0235971	0.142573	1.06966	yes
NEG	NEG_311.186_4.0248	311.186	4.0248	(Â±)-2,4,6-Triphenyl-1-hexene	74.56	C24H24	Lignans, neolignans and related compounds	NA	HMDB0039361	C14561	NA	Granisetron;Arteether;4-Hydroxy-3-methoxy-2,10-bisaboladien-9-one;Tetranor 12-HETE;3,4-Dimethyl-5-pentyl-2-furanpentanoic acid;5-Hexyl-2-furanhexanoic acid;3,4-Dimethyl-5-propyl-2-furanheptanoic acid;5-Pentyl-2-furanheptanoic acid;5-Butyl-2-furanoctanoic acid;Juvenate;5-Hydroxy-4-methoxybisabola-2,10-dien-9-one;1-Hydroxyepiacorone;Acorusdiol;3(4->5)-Abeo-4,11:4,12-diepoxy-3-eudesmanol;(4R,5S,7R,1…	282534	380144	333899	350622	294813	307266	507048	660351	464377	1.18463e+06	1.10931e+06	346478	518456	324880	712033	0.4563	down	0.0178533	0.123017	1.19563	yes
POS	POS_880.591_7.268	880.591	7.268	PI 36:2	74.3	C45H83O13P	Lipids and lipid-like molecules	Glycerophospholipids	HMDB0009875	C00626	NA	PC(22:5(4Z,7Z,10Z,13Z,16Z)/22:6(4Z,7Z,10Z,13Z,16Z,19Z));PC(22:5(7Z,10Z,13Z,16Z,19Z)/22:6(4Z,7Z,10Z,13Z,16Z,19Z));PC(22:6(4Z,7Z,10Z,13Z,16Z,19Z)/22:5(4Z,7Z,10Z,13Z,16Z));PC(22:6(4Z,7Z,10Z,13Z,16Z,19Z)/22:5(7Z,10Z,13Z,16Z,19Z));PE(22:0/20:3(6,8,11)-OH(5));PE(20:3(6,8,11)-OH(5)/22:0);PE(24:0/18:2(10E,12Z)+=O(9));PE(18:2(10E,12Z)+=O(9)/24:0);PE(24:0/18:2(9Z,11E)+=O(13));PE(18:2(9Z,11E)+=O(13)/24:0);P…	4.54057e+06	4.91405e+06	6.38471e+06	4.18651e+06	7.5581e+06	4.21543e+06	2.20948e+06	1.75976e+06	2.13499e+06	2.94011e+06	2.8792e+06	2.40484e+06	3.84398e+06	5.29989e+06	2.38806e+06	2.2193	up	0.000123471	0.00939966	1.36749	yes
POS	POS_401.341_4.8194	401.341	4.8194	7-Ketocholesterol	74.04	C27H44O2	Lipids and lipid-like molecules	Steroids and steroid derivatives	HMDB0000501	NA	NA	2-Hexenoylcholine;7-Ketocholesterol;7a-Hydroxy-cholestene-3-one;Calcidiol;5,6-trans-25-Hydroxyvitamin D3;25-Hydroxytachysterol3;Alfacalcidol;(3beta,5alpha,6a)-Cholesta-8,14-diene-3,6-diol;1-Phenyl-1,3-heneicosanedione;5-Methyl-2,4-bis(3-methyl-2-butenyl)-6-(2-methyl-1-oxopropyl)-5-(4-methyl-3-pentenyl)cyclohexanone;5-(12,15-Heneicosadienyl)-1,3-benzenediol;3beta-Hydroxy-5-cholestenal;27alpha-Hydr…	222956	687467	559770	530285	527686	366604	1.41098e+06	1.55167e+06	1.3088e+06	967423	1.59655e+06	1.131e+06	905098	482461	1.32774e+06	0.3634	down	0.000612629	0.0206628	1.83629	yes
NEG	NEG_253.107_3.7547	253.107	3.7547	1,1'-Binaphthalene	73.86	C20H14	Benzenoids	Naphthalenes	NA	NA	NA	Methyl 3-(2,3-dihydroxy-3-methylbutyl)-4-hydroxybenzoate;4,5-Dihydro-6-(4-(imidazol-1-yl)phenyl)-5-methyl-3(2H)-pyridazinone;Isoelemicin;gamma-Asarone;Jasmine ketolactone;(Z)-3-Oxo-2-(2-pentenyl)-1-cyclopenteneacetic acid;5-Deoxydiplosporin;trans-Isoasarone;Elemicin;4-Methoxybenzyl butanoate;3,4-Dihydro-6-methoxy-3,7-dimethyl-1H-2-benzopyran-8-ol;Amyl salicylate;2-Phenoxyethyl isobutyrate;Isoamyl…	922336	1.43205e+06	972290	763995	441585	1.07321e+06	1.49533e+06	2.02682e+06	1.13976e+06	1.69087e+06	1.68372e+06	1.53496e+06	1.26474e+06	934245	1.59524e+06	0.5856	down	0.0138524	0.108063	1.00792	yes
NEG	NEG_269.175_4.3246	269.175	4.3246	L-Monomenthyl glutarate	73.78	C15H26O4	Lipids and lipid-like molecules	Prenol lipids	NA	NA	NA	Ethylene brassylate;5-Hexyl-2-methylpyridine;L-Monomenthyl glutarate;Linalyl isobutyrate;Linalyl butyrate;Ethyl (2E,6Z)-dodecadienoate;alpha-Terpineol butanoate;Isobornyl isobutyrate;Terpinyl isobutyrate;Allyl undecylenate;2-Propenyl cyclohexanepentanoate;Bornyl butyrate;Neryl butyrate;Geranyl 2-methylpropanoate;Lavandulyl butyrate;Altretamine;Linalyl propionate;Methyl (2E,6Z)-dodecadienoate;alph…	1.00511e+06	1.56066e+06	1.45374e+06	2.82297e+06	2.08446e+06	2.95005e+06	5.59171e+06	4.16991e+06	5.09936e+06	4.95551e+06	4.83289e+06	4.64215e+06	3.43071e+06	1.9795e+06	4.88192e+06	0.4055	down	0.00188891	0.0369321	1.68217	yes
POS	POS_76.0758_0.7745	76.0758	0.7745	Isopropanolamine	73.65	C3H9NO	Organic nitrogen compounds	Organonitrogen compounds	HMDB0012136	C05771	NA	Trimethylamine N-oxide;1-Amino-propan-2-ol;2-Methoxyethylamine;Aminopropanol;Acetone;Propanal;Methyloxirane;Allyl alcohol;(E)-1-Propenol;Methyl vinyl ether	1.42986e+07	1.08906e+07	1.92671e+07	1.63734e+07	3.80196e+07	1.48293e+07	4.44776e+07	4.98853e+07	4.61342e+07	5.93341e+07	4.81491e+07	5.06412e+07	3.43583e+07	1.89464e+07	4.97702e+07	0.3807	down	0.00143705	0.0317656	1.819	yes
NEG	NEG_195.175_4.2997	195.175	4.2997	(Z)-4-Dodecenal	73.53	C13H24O	Lipids and lipid-like molecules	Fatty Acyls	HMDB0032247	NA	NA	(Z)-4-Dodecenal;4-(2,6,6-Trimethyl-1-cyclohexenyl)-2-butanol;2-Tridecenal;2-Methylcyclododecanone;Dihydrogeranylacetone	1.0873e+06	864607	690616	504971	496980	682774	183955	192521	219104	172011	294729	246079	469637	721208	218066	3.3073	up	3.05727e-05	0.00443028	2.04096	yes
NEG	NEG_265.18_5.3405	265.18	5.3405	3,4-Dimethyl-5-propyl-2-furanheptanoic acid	73.39	C16H26O3	Lipids and lipid-like molecules	Fatty Acyls	HMDB0112089	NA	NA	4-Hydroxy-3-methoxy-2,10-bisaboladien-9-one;Tetranor 12-HETE;3,4-Dimethyl-5-pentyl-2-furanpentanoic acid;5-Hexyl-2-furanhexanoic acid;3,4-Dimethyl-5-propyl-2-furanheptanoic acid;5-Pentyl-2-furanheptanoic acid;5-Butyl-2-furanoctanoic acid;Juvenate;5-Hydroxy-4-methoxybisabola-2,10-dien-9-one;Capryloylcholine;Nootkatol;(2R,6S,7S,10Z)-beta-Santala-3(15),10-dien-12-ol;Dihydronootkatone;2,6-Di-tert-but…	1.17104e+06	1.22964e+06	1.93823e+06	2.95603e+06	2.10038e+06	2.60497e+06	3.74435e+06	3.39656e+06	4.16794e+06	4.00073e+06	3.95701e+06	4.09636e+06	2.94694e+06	2.00005e+06	3.89383e+06	0.5136	down	0.00510639	0.0634516	1.25412	yes
POS	POS_209.117_3.7351	209.117	3.7351	Jasmine ketolactone	73.06	C12H16O3	Organoheterocyclic compounds	Oxocins	HMDB0030150	NA	NA	Isoelemicin;gamma-Asarone;Jasmine ketolactone;(Z)-3-Oxo-2-(2-pentenyl)-1-cyclopenteneacetic acid;5-Deoxydiplosporin;trans-Isoasarone;Elemicin;4-Methoxybenzyl butanoate;3,4-Dihydro-6-methoxy-3,7-dimethyl-1H-2-benzopyran-8-ol;Amyl salicylate;2-Phenoxyethyl isobutyrate;Isoamyl salicylate;3,4-Dihydro-6-methoxy-2,2-dimethyl-2H-1-benzopyran-4-ol;2-Methyl-3-methoxy-4-phenylbutyric acid;1,2,4-Trimethoxy-…	520088	833569	598236	729427	505773	402964	1.44122e+06	1.53997e+06	1.10052e+06	1.7149e+06	1.36187e+06	1.11347e+06	988501	598343	1.37866e+06	0.434	down	0.000119004	0.00935467	1.47822	yes
POS	POS_472.344_5.1466	472.344	5.1466	CAR 22:6	72.77	C29H46NO4	Lipids and lipid-like molecules	Fatty Acyls	NA	NA	NA	Cervonyl carnitine;(4Z,7Z,10Z,13Z,16Z,19Z)-Docosa-4,7,10,13,16,19-hexaenoylcarnitine;Icosa-8,11,14-trienoylcarnitine;Icosa-5,8,11-trienoylcarnitine;(11Z,14Z,17Z)-Icosa-11,14,17-trienoylcarnitine;Ubiquinone-4;13'-Carboxy-alpha-tocotrienol;Ceanothenic acid	700518	566830	448204	476023	318523	842437	1.21276e+06	1.04736e+06	791395	665776	952328	1.31792e+06	778339	558756	997923	0.5599	down	0.00733287	0.0770226	1.0492	yes
POS	POS_251.201_3.7417	251.201	3.7417	Sclareolide	72.59	C16H26O2	Organoheterocyclic compounds	Naphthofurans	HMDB0035293	NA	NA	Norambreinolide;3-Methyl-alpha-ionyl acetate;[2,2-Bis(2-methylpropoxy)ethyl]benzene;a Methyl farnesoate;4,7,10,13-Hexadecatetraenoic acid;Triton X-100;Hexadeca-7,10,13-trienoic acid;Hexadecatrienoic acid	530118	577605	614779	1.11944e+06	705969	678102	1.73809e+06	1.8942e+06	2.00214e+06	2.04092e+06	2.18542e+06	1.24405e+06	1.27757e+06	704335	1.8508e+06	0.3806	down	3.98304e-05	0.00498916	1.70585	yes
NEG	NEG_834.516_7.0625	834.516	7.0625	PS(16:0/PGF1alpha)	72.26	C42H78NO13P	Lipids and lipid-like molecules	Glycerophospholipids	NA	NA	NA	PE(22:6(4Z,7Z,10Z,13Z,16Z,19Z)/22:6(4Z,7Z,10Z,13Z,16Z,19Z));PS(16:0/PGF1alpha);PS(PGF1alpha/16:0);PE(16:0/PGF2alpha);PE(PGF2alpha/16:0);PE(16:0/PGE1);PE(PGE1/16:0);PE(16:0/PGD1);PE(PGD1/16:0);PE(16:1(9Z)/PGF1alpha);PE(PGF1alpha/16:1(9Z));PE(18:0/5-iso PGF2VI);PE(5-iso PGF2VI/18:0);PE(P-16:0/6 keto-PGF1alpha);PE(6 keto-PGF1alpha/P-16:0);PE(P-16:0/TXB2);PE(TXB2/P-16:0);PC(15:0/5-iso PGF2VI);PC(5-is…	2.75578e+08	2.4725e+08	2.37949e+08	1.75966e+08	3.3938e+08	1.89242e+08	1.27198e+08	1.51873e+08	8.12616e+07	8.1819e+07	1.53895e+08	8.56884e+07	1.78925e+08	2.44228e+08	1.13622e+08	2.1495	up	0.000771466	0.0227265	1.35658	yes
POS	POS_809.587_7.7424	809.587	7.7424	SM(d20:1/PGJ2)	72.18	C45H81N2O8P	Lipids and lipid-like molecules	Sphingolipids	NA	NA	NA	MG(0:0/22:5(4Z,7Z,10Z,13Z,16Z)/0:0);MG(0:0/22:5(7Z,10Z,13Z,16Z,19Z)/0:0);MG(22:5(4Z,7Z,10Z,13Z,16Z)/0:0/0:0);MG(22:5(7Z,10Z,13Z,16Z,19Z)/0:0/0:0);11'-Carboxy-gamma-chromanol;Androstane-3,17-diol dipropionate;SM(d18:0/22:6(5Z,8E,10Z,13Z,15E,19Z)-2OH(7S, 17S));SM(d18:0/22:6(4Z,7Z,11E,13Z,15E,19Z)-2OH(10S,17));SM(d20:1/PGJ2);SM(d16:2(4E,8Z)/23:0);PC(15:0/22:6(4Z,7Z,10Z,13Z,16Z,19Z));PC(22:6(4Z,7Z,10…	3.37305e+07	3.95814e+07	3.79873e+07	3.928e+07	4.08005e+07	4.53628e+07	2.40943e+07	1.35606e+07	1.47976e+07	1.61861e+07	2.28038e+07	2.5455e+07	2.947e+07	3.94571e+07	1.94829e+07	2.0252	up	0.000729636	0.0222257	1.274	yes
NEG	NEG_236.108_3.9291	236.108	3.9291	3-(Cyclohexylamino)-2-hydroxy-1-propanesulfonic acid	72.13	C9H19NO4S	Organic nitrogen compounds	Organonitrogen compounds	NA	NA	NA	Cyheptamide;Capryloylglycine;Valproylglycine;N-(5-Methyl-3-oxohexyl)alanine;N-Acetylaminooctanoic acid;1-Hydroxy-2,2,5,5-tetramethylpyrrolidine-3-carboxylic acid methyl ester	621356	662083	673606	986324	633934	745023	1.70753e+06	2.50585e+06	2.13728e+06	3.37373e+06	3.32995e+06	907650	1.52369e+06	720388	2.327e+06	0.3096	down	0.00191571	0.0371582	1.90609	yes
NEG	NEG_273.17_3.6951	273.17	3.6951	4-hydroxytetradecanedioic acid	72.1	C14H26O5	NA	NA	NA	NA	NA	3-Hydroxytetradecanedioic acid;11-Hydroxy-9-tridecenoic acid;Menthyl lactate;Menthone 1,3-glyceryl ketal;3-Oxododecanoic acid;4-Acetoxy-2-hexyltetrahydrofuran	915067	1.25579e+06	1.12162e+06	734908	1.09067e+06	1.20925e+06	1.62073e+06	1.48149e+06	2.02979e+06	2.87923e+06	2.09401e+06	1.71402e+06	1.51221e+06	1.05455e+06	1.96988e+06	0.5353	down	0.000739566	0.0222955	1.07429	yes
NEG	NEG_833.518_7.0624	833.518	7.0624	PI(16:1(9Z)/18:1(11Z))	71.87	C43H79O13P	Lipids and lipid-like molecules	Glycerophospholipids	HMDB0009800	C00626	NA	PI(16:0/18:2(9Z,12Z));PI(16:1(9Z)/18:1(11Z));PI(16:1(9Z)/18:1(9Z));PI(16:2(9Z,12Z)/18:0);PI(18:0/16:2(9Z,12Z));PG(a-17:0/PGF2alpha);PG(PGF2alpha/a-17:0);PG(a-17:0/PGE1);PG(PGE1/a-17:0);PG(a-17:0/PGD1);PG(PGD1/a-17:0);PG(i-17:0/PGF2alpha);PG(PGF2alpha/i-17:0);PG(i-17:0/PGE1);PG(PGE1/i-17:0);PG(i-17:0/PGD1);PG(PGD1/i-17:0);PG(i-19:0/5-iso PGF2VI);PG(5-iso PGF2VI/i-19:0);PG(16:0/22:4(7Z,10Z,13Z,16Z)…	4.74652e+08	4.59642e+08	4.40614e+08	4.02363e+08	5.92451e+08	4.07524e+08	2.73127e+08	3.05886e+08	1.72251e+08	1.87823e+08	3.20931e+08	1.76982e+08	3.51187e+08	4.62874e+08	2.395e+08	1.9327	up	0.00107868	0.0271112	1.19111	yes
POS	POS_105.034_3.1023	105.034	3.1023	4-Hydroxybenzaldehyde	71.68	C7H6O2	Organic oxygen compounds	Organooxygen compounds	HMDB0011718	C00633	map00363(Bisphenol degradation);map00623(Toluene degradation);map00627(Aminobenzoate degradation);map01061(Biosynthesis of phenylpropanoids);map01100(Metabolic pathways);map01120(Microbial metabolism in diverse environments)	NA	284311	200766	527469	404524	609846	306952	582301	539788	572712	1.86339e+06	483939	540130	576344	388978	763710	0.5093	down	0.0473434	0.210009	1.0589	yes
POS	POS_181.061_2.9855	181.061	2.9855	Nicotinuric acid	71.42	C8H8N2O3	Organic acids and derivatives	Carboxylic acids and derivatives	HMDB0003269	C05380	map00760(Nicotinate and nicotinamide metabolism)	Nicotinuric acid;Isonicotinylglycine;Picolinoylglycine;2'-Nitroacetanilide;2-Octenoic acid;trans-2-Octenoic acid;4-ene-Valproic acid;2-ene-Valproic acid;(3Z)-2-Propylpent-3-enoic acid;(3E)-2-Propylpent-3-enoic acid;Ethyl (Â±)-2-methyl-4-pentenoate;2,3-Octanedione;Methyl cyclohexanecarboxylate;Cyclohexyl acetate;Cyclohexaneacetic acid;Allyl valerate;cis-5-Octenoic acid;Ethyl (E)-3-hexenoate;Ethyl …	195635	125689	384177	114506	274422	66657.7	497647	433143	516516	993806	256101	291288	345799	193514	498084	0.3885	down	0.0126073	0.102891	1.74644	yes
NEG	NEG_283.154_3.6935	283.154	3.6935	6,7-Dihydro-4-(hydroxymethyl)-2-(p-hydroxyphenethyl)-7-methyl-5H-2-pyrindinium	71.08	C18H22NO2	Benzenoids	Phenols	HMDB0033483	NA	NA	Alpha-dihydroartemisinin;Dihydroartemisinin (DHA);Dihydroartemisinin;2-Hydroxy-4-[(1R)-1-hydroxy-8-methyl-6-oxononyl]-3-methyl-2H-furan-5-one;Geranyl acetoacetate;3,4-Dimethyl-5-pentyl-2-furanpropanoic acid;Epoxyeremopetasinorol;Annuionone A;Annuionone C;13-Oxo-9,11-tridecadienoic acid;Methyl jasmonate;(8alpha,10beta,11beta)-3-Hydroxy-4,15-dinor-1(5)-xanthen-12,8-olide;Octyl 2-furoate;Furfuryl oc…	2.64829e+06	4.09752e+06	2.39138e+06	1.25586e+06	1.24522e+06	2.57277e+06	894635	1.29364e+06	996313	1.31275e+06	1.13787e+06	592603	1.70324e+06	2.36851e+06	1.03797e+06	2.2819	up	0.00841567	0.0825335	1.33953	yes
NEG	NEG_339.253_5.6768	339.253	5.6768	11-deoxy-PGF1Î±	70.88	C20H36O4	NA	NA	NA	NA	NA	trans-Dec-2-enoic acid;8-Methylnonenoate;5Z-Octenyl acetate;Methyl (xi)-3-nonenoate;(Â±)-6-Methyl-5-hepten-2-yl acetate;3-Decenoic acid;9-Decenoic acid;2-Octenyl acetate;Cyclohexylethyl acetate;Linalool oxide (trans-pyranoid);Linalool oxide III;4-Hydroxy-2,6-dimethyl-7-octen-3-one;Ethyl 3-octenoate;2-Methylbutyl 3-methyl-2-butenoate;1-Octen-3-yl acetate;6-Decanolide;cis-3-Hexenyl butyrate;Cyclohe…	590421	1.25968e+06	1.24393e+06	606033	818211	1.4014e+06	1.84304e+06	2.16514e+06	1.79221e+06	2.62792e+06	1.83061e+06	1.55279e+06	1.47762e+06	986613	1.96862e+06	0.5012	down	0.00383527	0.054211	1.27959	yes
NEG	NEG_223.133_4.9631	223.133	4.9631	2,3,5-Trimethyl-6-[4-(methylthio)butyl]pyrazine	70.88	C12H20N2S	Organoheterocyclic compounds	Diazines	HMDB0040005	NA	NA	Epoxyeremopetasinorol;Annuionone A;Annuionone C;13-Oxo-9,11-tridecadienoic acid;Methyl jasmonate;(8alpha,10beta,11beta)-3-Hydroxy-4,15-dinor-1(5)-xanthen-12,8-olide;Octyl 2-furoate;Furfuryl octanoate;3-Methylbutyl 2-furanbutanoate;3-Methyl-5-pentyl-2-furanpropanoic acid;Jasmonic acid methyl ester;Methyl epijasmonate;3,5-Dihydroxy-6,7-megastigmadien-9-one;Vomifoliol;N-[2-[2-(2-Aminoethylamino)ethy…	1.10699e+07	8.78354e+06	9.62495e+06	1.11107e+07	5.94788e+06	7.99287e+06	1.95839e+07	1.81058e+07	1.57906e+07	1.44328e+07	1.81102e+07	1.89835e+07	1.32947e+07	9.0883e+06	1.75011e+07	0.5193	down	0.000348281	0.0159228	1.16727	yes
POS	POS_480.314_4.2176	480.314	4.2176	PC O-15:1	70.8	C23H46NO7P	Lipids and lipid-like molecules	Glycerophospholipids	NA	NA	NA	Oâ[(4Z)âDecenoyl]carnitine	19510.9	77182.3	72597.7	71073.5	32199.5	59045.8	211204	118039	111904	288303	199027	288006	129008	55268.3	202747	0.2726	down	0.00101501	0.0261073	2.33012	yes
POS	POS_482.294_3.5968	482.294	3.5968	2-((R)-4-((3S,5S,7S,8R,9S,10S,13R,14S,17R)-3,7-dihydroxy-10,13-dimethylhexadecahydro-1H-cyclopenta[a]phenanthren-17-yl)pentanamido)ethane-1-sulfonic acid	70.73	C26H45NO6S	Lipids and lipid-like molecules	Steroids and steroid derivatives	NA	NA	NA	dihydrocytochalasin B	42758.9	221928	110603	143250	323190	113569	203217	285350	236586	566760	477643	516165	270085	159217	380953	0.4179	down	0.018493	0.125279	1.69404	yes
NEG	NEG_284.093_4.0405	284.093	4.0405	Asenapine	70.44	C17H16ClNO	Organoheterocyclic compounds	Benzoxepines	NA	NA	NA	Letrozole;Arborinine;N-Benzoyl-L-tyrosine;Melatonin radical;1-Deoxy-1-morpholino-D-fructose;N-Ornithyl-L-taurine;2,3-Bis(4-hydroxyphenyl)propionitrile;9-Fluorenylmethyl carbamate;Carbazolepropanoic acid;N-Hydroxy-2-acetamidofluorene;2-(2-Chlorophenyl)ethylbiguanide;9-[2-(Phosphanylmethoxy)propyl]purin-6-amine;Methyl 3-carbazolecarboxylate;1-Hydroxy-10-methylacridone;6-Methoxy-9H-carbazole-3-carbo…	1.50624e+06	4.01338e+06	1.44658e+06	1.4526e+06	2.41787e+06	1.28527e+06	1.18139e+06	1.24152e+06	780596	911559	562502	260304	1.42165e+06	2.02032e+06	822978	2.4549	up	0.0121198	0.101044	1.62986	yes
NEG	NEG_239.128_3.8527	239.128	3.8527	Ameltolide	70.37	C15H16N2O	Benzenoids	Benzene and substituted derivatives	NA	NA	NA	Imiquimod;Budralazine;(1-Methylethenyl)pyrazine;2-Methyl-5-vinylpyrazine;2-Methyl-3-vinylpyrazine;1-Propenylpyrazine;Benzamidine;4-Hydroxypropofol;(S,Z)-Lyratol acetate;Hexylresorcinol;Neocnidilide;(Â±)-Myrtenyl acetate;Ethyl (2E,4E,7Z)-Decatrienoate;Ethyl (2E,4Z,7Z)-Decatrienoate;(2S,4R)-p-Mentha-1(7),5-dien-2-ol acetate;(S)-p-Mentha-1,8-dien-10-yl acetate;Perillyl acetate;(R)-2-Acetoxy-p-mentha…	1.4268e+06	1.64176e+06	1.62028e+06	1.56267e+06	1.2583e+06	1.49028e+06	2.43996e+06	3.08077e+06	2.31312e+06	2.50458e+06	3.07798e+06	2.74823e+06	2.09706e+06	1.50001e+06	2.69411e+06	0.5568	down	5.01073e-06	0.00164256	1.01406	yes
NEG	NEG_305.174_4.4296	305.174	4.4296	Diethyl hexyl phthalic acid	70.29	C18H26O4	Benzenoids	Benzene and substituted derivatives	NA	NA	NA	5'-Carboxy-gamma-chromanol;Capsiate;Diethyl hexyl phthalic acid;Dipentyl phthalate;Phthalsaurediethylhexylester;2,3-Diethyl-6-hexoxycarbonylbenzoic acid;N-Acetylhistamine;Carisoprodol;Falcarindiol;Panaxydol;1,8-Heptadecadiene-4,6-diyne-3,10-diol;2-Polyprenyl-6-methoxyphenol;1,9-Heptadecadiene-4,6-diyne-3,8-diol, (3S,8S,9Z)-;Patchoulen-beta;alpha-Amylcinnamyl acetate;Heptyl cinnamate;Demethoxyshog…	250395	274732	297955	492573	407725	431067	616299	1.07092e+06	1.25543e+06	973329	700911	826640	633165	359074	907255	0.3958	down	0.000146688	0.0101346	1.61365	yes
POS	POS_261.145_2.1442	261.145	2.1442	Ile-Glu	70.29	C11H20N2O5	Organic acids and derivatives	Carboxylic acids and derivatives	HMDB0028906	NA	NA	gamma-Glutamylisoleucine;gamma-Glutamylleucine;Glutamylisoleucine;Glutamylleucine;Isoleucyl-Glutamate;Leucyl-Glutamate;Geranyl acetoacetate;3,4-Dimethyl-5-pentyl-2-furanpropanoic acid	1.67304e+06	1.94327e+06	1.00319e+06	1.1689e+06	1.20286e+06	1.47511e+06	818220	748159	512943	861757	721120	356433	1.04042e+06	1.41106e+06	669772	2.1068	up	0.00156504	0.0331892	1.32902	yes
POS	POS_355.263_4.2063	355.263	4.2063	1,1'-[1,12-Dodecanediylbis(oxy)]bisbenzene	70.22	C24H34O2	Benzenoids	Phenol ethers	HMDB0039760	NA	NA	Bethanidine;N-(3-(Aminomethyl)benzyl)acetamidine;1,1'-[1,12-Dodecanediylbis(oxy)]bisbenzene;Bufadienolide;1,2,4-Nonadecanetriol;Adrenic acid;1-Hydroxy-1-phenyl-3-hexadecanone;3-Hydroxy-1-phenyl-1-hexadecanone;2-Methyl-5-(8-pentadecenyl)-1,3-benzenediol;Ethyl Arachidonate;Docosa-2,4,6,8-tetraenoic acid;Ganaxolone;Ethyl icosa-6,9,12,15-tetraenoate	174614	1.23179e+06	926782	322230	172310	342596	1.69701e+06	2.64286e+06	640595	8.3478e+06	2.13259e+06	2.3326e+06	1.74698e+06	528387	2.96557e+06	0.1782	down	0.00473533	0.06095	3.00071	yes
NEG	NEG_815.529_7.3559	815.529	7.3559	GlcADG 38:6	70.21	C47H76O11	NA	NA	NA	NA	NA	PA(22:2(13Z,16Z)/22:6(5Z,7Z,10Z,13Z,16Z,19Z)-OH(4));PA(22:6(5Z,7Z,10Z,13Z,16Z,19Z)-OH(4)/22:2(13Z,16Z));PA(22:2(13Z,16Z)/22:6(4Z,8Z,10Z,13Z,16Z,19Z)-OH(7));PA(22:6(4Z,8Z,10Z,13Z,16Z,19Z)-OH(7)/22:2(13Z,16Z));PA(22:2(13Z,16Z)/22:6(4Z,7Z,10Z,12E,16Z,19Z)-OH(14));PA(22:6(4Z,7Z,10Z,12E,16Z,19Z)-OH(14)/22:2(13Z,16Z));PA(22:2(13Z,16Z)/22:6(4Z,7Z,10Z,13E,15E,19Z)-OH(17));PA(22:6(4Z,7Z,10Z,13E,15E,19Z)-O…	697853	476733	439970	548863	914122	427823	162650	55636.9	109645	55850.4	150328	176814	351357	584227	118487	4.9307	up	0.000160314	0.0106464	2.88541	yes
NEG	NEG_335.219_5.4205	335.219	5.4205	5(S),12(R)-DiHETE	70.13	C20H32O4	Lipids and lipid-like molecules	Fatty Acyls	NA	NA	NA	TriMM;Succinylcholine	81584	114567	42776.4	60299	139703	100073	148440	187814	96754.5	285733	224539	155835	136510	89833.8	183186	0.4904	down	0.011284	0.0970163	1.26885	yes
NEG	NEG_836.533_7.2294	836.533	7.2294	PS(20:5(5Z,8Z,11Z,14Z,17Z)/20:0)	70.12	C46H80NO10P	Lipids and lipid-like molecules	Glycerophospholipids	HMDB0112690	NA	NA	PE(16:0/PGF1alpha);PE(PGF1alpha/16:0);PE(15:0/PGF1alpha);PE(PGF1alpha/15:0)	5.60477e+07	4.61047e+07	5.25777e+07	2.62624e+07	4.03173e+07	2.2607e+07	2.00814e+07	2.81577e+07	1.56929e+07	1.49182e+07	2.05996e+07	1.34092e+07	2.97313e+07	4.06528e+07	1.88098e+07	2.1613	up	0.00323799	0.0494698	1.29961	yes
