# Supplementary material for: Nicotinamide Mononucleotide Alleviates Bile Acid Metabolism and Hormonal Dysregulation in Letrozole-Induced PCOS Mice
Source: Biology (Basel). 2024 Dec 8;13(12):1028. doi: 10.3390/biology13121028 (PMC11673032; doi:10.3390/biology13121028)
Supplement: Supplementary file 1 [file biology-13-01028-s001.zip › Supplementary Files/Table S2 Differential metabolites in LETNMN_VS_LET.xlsx]

## Sheet: Differential Metabolites
Differential Metabolites between Letrozole(LET) plus Nicotinamide Mononucleotide (NMN) versus LET group
Type	ID	MZ	RT	MS2.name	MS2_score	Formula	SuperClass	Class	HMDB	kegg	kegg_pathway	MS1.name	LETNMN1	LETNMN4	LETNMN2	LETNMN5	LETNMN3	LETNMN6	LET1	LET4	LET2	LET5	LET3	LET6	mean	mean_LETNMN	mean_LET	FC	regulation	p_value	q_value	VIP	Significant
POS	POS_730.537_7.8939	730.537	7.8939	PC(16:1(9Z)/16:1(9Z))	98.75	C40H76NO8P	Lipids and lipid-like molecules	Glycerophospholipids	HMDB0008002	C00157	map00564(Glycerophospholipid metabolism);map00590(Arachidonic acid metabolism);map00591(Linoleic acid metabolism);map00592(alpha-Linolenic acid metabolism);map01100(Metabolic pathways);map01110(Biosynthesis of secondary metabolites);map04723(Retrograde endocannabinoid signaling);map05231(Choline metabolism in cancer)	PC(14:0/18:2(9Z,12Z));PC(14:1(9Z)/18:1(11Z));PC(14:1(9Z)/18:1(9Z));PC(16:1(9Z)/16:1(9Z));PC(18:1(11Z)/14:1(9Z));PC(18:1(9Z)/14:1(9Z));PC(18:2(9Z,12Z)/14:0);PE(15:0/20:2(11Z,14Z));PE(20:2(11Z,14Z)/15:0);PE-NMe(14:1(9Z)/20:1(11Z));PE-NMe(16:1(9Z)/18:1(9Z));PE-NMe(16:1(9Z)/18:1(11Z));PE-NMe(14:0/20:2(11Z,14Z));PE-NMe(16:0/18:2(9Z,12Z));PE-NMe(18:1(11Z)/16:1(9Z));PE-NMe(18:1(9Z)/16:1(9Z));PE-NMe(18:2…	393779	1.89684e+06	654509	1.24424e+06	403215	1.38212e+06	150717	1.59861e+06	82170.2	359357	140604	230829	711415	995783	427047	2.3318	up	0.0408346	0.791753	3.26871	yes
NEG	NEG_375.289_5.9953	375.289	5.9953	Lithocholic acid	96.97	C24H40O3	Lipids and lipid-like molecules	Steroids and steroid derivatives	HMDB0000717	C17658	map00121(Secondary bile acid biosynthesis)	Allolithocholic acid;Isoallolithocholic acid;Isolithocholic acid;12b-Hydroxy-5b-cholanoic acid;7a-Hydroxy-5b-cholanic acid;5-(1,1-Dimethylheptyl)-2-[5-hydroxy-2-(3-hydroxypropyl)cyclohexyl]phenol;Pinane thromboxane A2;3-(10-Heptadecenyl)phenol;4-(2,6-Dimethylhepta-1,5-dienyl)-7,11-dimethyldodeca-6,10-dien-2-one	355683	208681	516286	485203	443568	154502	136128	22479.7	88262.9	500831	88532.7	126318	260540	360654	160425	2.2481	up	0.0414132	0.791753	3.01856	yes
NEG	NEG_815.564_4.2081	815.564	4.2081	Bile acid	96.13	C24H40O5	Lipids and lipid-like molecules	Steroids and steroid derivatives	NA	NA	NA	3a,4b,7a-Trihydroxy-5b-cholanoic acid;1b,3a,12a-Trihydroxy-5b-cholanoic acid;3a,4b,12a-Trihydroxy-5b-cholanoic acid;3a,6a,7b-Trihydroxy-5b-cholanoic acid;1,3,12-Trihydroxycholan-24-oic acid;3b,7a,12a-Trihydroxy-5a-Cholanoic acid;3a,7b,12b-Trihydroxy-5b-cholanoic acid;3b,7b,12a-Trihydroxy-5b-cholanoic acid;2b,3a,7a-Trihydroxy-5b-cholanoic acid;1b,3a,7a-Trihydroxy-5b-cholanoic acid;3a,6b,7b-Trihydr…	454512	249507	105870	299601	109508	236381	53262.7	149434	76807.6	56325.8	90396.6	95708.2	164776	242563	86989.2	2.7884	up	0.00834941	0.622383	2.57507	yes
NEG	NEG_761.58_7.5683	761.58	7.5683	SM 31:1;2O/3:0	95.16	C39H79N2O6P	Lipids and lipid-like molecules	Sphingolipids	NA	NA	NA	SM(d18:0/18:1(12Z)-2OH(9,10));DG(20:4(5Z,8Z,11Z,14Z)/24:1(15Z)/0:0);DG(20:4(8Z,11Z,14Z,17Z)/24:1(15Z)/0:0);DG(20:5(5Z,8Z,11Z,14Z,17Z)/24:0/0:0);DG(22:0/22:5(4Z,7Z,10Z,13Z,16Z)/0:0);DG(22:0/22:5(7Z,10Z,13Z,16Z,19Z)/0:0);DG(22:1(13Z)/22:4(7Z,10Z,13Z,16Z)/0:0);DG(22:4(7Z,10Z,13Z,16Z)/22:1(13Z)/0:0);DG(22:5(4Z,7Z,10Z,13Z,16Z)/22:0/0:0);DG(22:5(7Z,10Z,13Z,16Z,19Z)/22:0/0:0);DG(24:0/20:5(5Z,8Z,11Z,14Z,…	9.50652e+06	2.41351e+07	1.54349e+07	1.00382e+07	1.34344e+07	1.07517e+07	5.90424e+06	9.57261e+06	6.53641e+06	7.90336e+06	9.9514e+06	1.04869e+07	1.1138e+07	1.38835e+07	8.39248e+06	1.6543	up	0.0239411	0.734408	1.2669	yes
NEG	NEG_738.519_6.8261	738.519	6.8261	SL 19:2;O/26:7	94.48	C45H73NO5S	Organic acids and derivatives	Organic sulfonic acids and derivatives	NA	NA	NA	PC(15:0/P-16:0);PE(16:0/P-18:0);PE(18:0/P-16:0);PE(O-16:0/18:1(9Z));PC(P-16:0/15:0);PE(P-16:0/18:0);PE(P-18:0/16:0)	7.71655e+07	4.05705e+07	5.51724e+07	2.40044e+07	3.97072e+07	6.21604e+07	1.552e+07	2.27577e+07	3.13631e+07	3.33638e+07	2.43181e+07	1.58698e+07	3.68311e+07	4.97967e+07	2.38654e+07	2.0866	up	0.00832077	0.622383	1.91552	yes
POS	POS_580.433_6.0821	580.433	6.0821	PC(22:0/0:0)	89.84	C30H63N1O7P1	Lipids and lipid-like molecules	Glycerophospholipids	NA	NA	NA	LysoPC(22:0/0:0);3-Hexaprenyl-4,5-Dihydroxybenzoic acid;Campesteryl caffeate;Cholesteryl ferulate	2.01494e+07	1.12574e+07	8.46594e+06	1.31012e+07	1.40637e+07	1.66231e+07	3.44168e+06	1.00521e+07	5.14338e+06	1.06793e+07	4.13406e+06	9.45372e+06	1.05471e+07	1.39434e+07	7.1507e+06	1.9499	up	0.0149684	0.70578	1.95995	yes
POS	POS_393.24_5.0933	393.24	5.0933	1-Hexadecanoyl-2-sn-glycero-3-phosphate	87.49	NA	NA	NA	NA	NA	NA	CPA(16:0/0:0);Methyl (9Z)-6'-oxo-6,5'-diapo-6-carotenoate;MG(0:0/18:2(9Z,12Z)/0:0);MG(18:2(9Z,12Z)/0:0/0:0);Glyceryl monolinoleate;2-Linoleoyl Glycerol;RIOPROSTIL;3-Oxo-4,6-choladienoic acid;Rimexolone;Antibiotic SB 202742	394114	335136	376445	157688	232079	282592	438994	557498	303294	980463	743062	5.11796e+06	826611	296342	1.35688e+06	0.2184	down	0.048974	0.805702	2.86303	yes
POS	POS_782.568_4.3436	782.568	4.3436	PC(P-18:1(11Z)/18:3(9,11,15)-OH(13))	86.99	C44H80NO8P	Lipids and lipid-like molecules	Glycerophospholipids	NA	NA	NA	PC(14:0/22:4(7Z,10Z,13Z,16Z));PC(16:0/20:4(5Z,8Z,11Z,14Z));PC(16:0/20:4(8Z,11Z,14Z,17Z));PC(16:1(9Z)/20:3(5Z,8Z,11Z));PC(16:1(9Z)/20:3(8Z,11Z,14Z));PC(18:0/18:4(6Z,9Z,12Z,15Z));PC(18:1(11Z)/18:3(6Z,9Z,12Z));PC(18:1(11Z)/18:3(9Z,12Z,15Z));PC(18:1(9Z)/18:3(6Z,9Z,12Z));PC(18:1(9Z)/18:3(9Z,12Z,15Z));PC(18:2(9Z,12Z)/18:2(9Z,12Z));PC(18:3(6Z,9Z,12Z)/18:1(11Z));PC(18:3(6Z,9Z,12Z)/18:1(9Z));PC(18:3(9Z,12…	1.24923e+08	1.30576e+08	5.88926e+07	8.42002e+07	6.99635e+07	1.26522e+08	1.39474e+07	3.50088e+07	1.75025e+07	1.53213e+07	1.91404e+07	8.64184e+06	5.87199e+07	9.91795e+07	1.82604e+07	5.4314	up	3.34439e-05	0.293741	4.66496	yes
POS	POS_782.569_8.7017	782.569	8.7017	PC(P-18:1(9Z)/18:2(10E,12Z)+=O(9))	86.87	C44H80NO8P	Lipids and lipid-like molecules	Glycerophospholipids	NA	NA	NA	PC(14:0/22:4(7Z,10Z,13Z,16Z));PC(16:0/20:4(5Z,8Z,11Z,14Z));PC(16:0/20:4(8Z,11Z,14Z,17Z));PC(16:1(9Z)/20:3(5Z,8Z,11Z));PC(16:1(9Z)/20:3(8Z,11Z,14Z));PC(18:0/18:4(6Z,9Z,12Z,15Z));PC(18:1(11Z)/18:3(6Z,9Z,12Z));PC(18:1(11Z)/18:3(9Z,12Z,15Z));PC(18:1(9Z)/18:3(6Z,9Z,12Z));PC(18:1(9Z)/18:3(9Z,12Z,15Z));PC(18:2(9Z,12Z)/18:2(9Z,12Z));PC(18:3(6Z,9Z,12Z)/18:1(11Z));PC(18:3(6Z,9Z,12Z)/18:1(9Z));PC(18:3(9Z,12…	7.7693e+07	1.65152e+08	7.57601e+07	1.53565e+08	8.28845e+07	1.38165e+08	5.97712e+07	1.24068e+08	3.23734e+07	7.62826e+07	4.22384e+07	5.18579e+07	8.99842e+07	1.15536e+08	6.4432e+07	1.7932	up	0.0291018	0.75713	1.68161	yes
NEG	NEG_762.535_6.8379	762.535	6.8379	PS(20:0/14:0)	86.86	C40H78NO10P	Lipids and lipid-like molecules	Glycerophospholipids	NA	NA	NA	PS(16:0/18:0);PS(18:0/16:0);PS(14:0/20:0);PS(20:0/14:0);PC(14:0/18:1(12Z)-2OH(9,10));PC(18:1(12Z)-2OH(9,10)/14:0);Cerebroside B;PC(15:0/16:1(9Z));PC(16:1(9Z)/15:0);PE(14:0/20:1(11Z));PE(14:1(9Z)/20:0);PE(16:0/18:1(11Z));PE(16:0/18:1(9Z));PE(16:1(9Z)/18:0);PE(18:0/16:1(9Z));PE(18:1(11Z)/16:0);PE(18:1(9Z)/16:0);PE(20:0/14:1(9Z));PE(20:1(11Z)/14:0);PE-NMe(15:0/18:1(9Z));PE-NMe(15:0/18:1(11Z));PE-NMe…	1.61997e+07	2.05699e+07	1.65141e+07	1.60031e+07	1.19482e+07	2.68284e+07	4.71941e+06	6.27678e+06	1.1276e+07	1.95738e+07	5.30133e+06	7.96567e+06	1.3598e+07	1.80106e+07	9.1855e+06	1.9608	up	0.0148777	0.70578	2.07295	yes
NEG	NEG_445.297_4.0799	445.297	4.0799	12-Ketoporrigenin	86.84	C27H42O5	Lipids and lipid-like molecules	Prenol lipids	HMDB0031079	NA	NA	Cepagenin;12-Ketoporrigenin;Neoporrigenin B;Leontogenin;Taccagenin;Spirotaccagenin;24-Oxo-1alpha,23,25-trihydroxyvitamin D3;Testosterone enanthate;Inecalcitol;Prasterone enanthate;Dexanabinol	31713.8	46580.9	33309.5	39743	39511.4	41216	68525.8	57454	148317	53129.6	231741	71301.2	71878.6	38679.1	105078	0.3681	down	0.0160988	0.70578	2.27741	yes
POS	POS_782.569_4.0146	782.569	4.0146	PC(P-18:1(9Z)/18:2(9Z,11E)+=O(13))	86.83	C44H80NO8P	Lipids and lipid-like molecules	Glycerophospholipids	NA	NA	NA	PC(14:0/22:4(7Z,10Z,13Z,16Z));PC(16:0/20:4(5Z,8Z,11Z,14Z));PC(16:0/20:4(8Z,11Z,14Z,17Z));PC(16:1(9Z)/20:3(5Z,8Z,11Z));PC(16:1(9Z)/20:3(8Z,11Z,14Z));PC(18:0/18:4(6Z,9Z,12Z,15Z));PC(18:1(11Z)/18:3(6Z,9Z,12Z));PC(18:1(11Z)/18:3(9Z,12Z,15Z));PC(18:1(9Z)/18:3(6Z,9Z,12Z));PC(18:1(9Z)/18:3(9Z,12Z,15Z));PC(18:2(9Z,12Z)/18:2(9Z,12Z));PC(18:3(6Z,9Z,12Z)/18:1(11Z));PC(18:3(6Z,9Z,12Z)/18:1(9Z));PC(18:3(9Z,12…	2.15602e+07	1.13457e+07	1.25451e+07	1.08856e+07	8.34735e+06	1.2245e+07	3.43596e+06	8.97409e+06	7.04125e+06	5.76313e+06	8.75943e+06	4.3564e+06	9.60494e+06	1.28215e+07	6.38838e+06	2.007	up	0.00600636	0.597032	1.91384	yes
POS	POS_608.464_6.7218	608.464	6.7218	LPC 24:0-SN1	86.14	C32H66NO7P	Lipids and lipid-like molecules	Glycerophospholipids	NA	NA	NA	LysoPC(24:0/0:0);Cer(d17:1/20:4(6E,8Z,11Z,14Z)+=O(5));Cer(d17:1/20:4(5Z,8Z,11Z,13E)+=O(15));Cer(d17:1/20:5(5Z,8Z,11Z,14Z,16E)-OH(18R));Cer(d17:1/20:5(5Z,8Z,11Z,14Z,16E)-OH(18));Cer(d17:1/20:5(5Z,8Z,10E,14Z,17Z)-OH(12));Cer(d17:1/20:5(6E,8Z,11Z,14Z,17Z)-OH(5));Ubiquinone 6;Feruloyl-beta-sitosterol;Schottenol 3-ferulate	1.22235e+07	1.02015e+07	1.15251e+07	1.01452e+07	1.23474e+07	8.84523e+06	5.32201e+06	8.96691e+06	9.03317e+06	4.6694e+06	4.53478e+06	9.15036e+06	8.91373e+06	1.08814e+07	6.94611e+06	1.5665	up	0.0162998	0.70578	1.33496	yes
NEG	NEG_736.516_6.8208	736.516	6.8208	ST 24:1;O4;T/16:0	85.99	C42H75NO7S	Lipids and lipid-like molecules	Steroids and steroid derivatives	NA	NA	NA	PC(14:0/15:0);PC(15:0/14:0);PE(14:0/18:0);PE(16:0/16:0);PE(18:0/14:0);3-Sn-phosphatidylethanolamine;PE-NMe(15:0/16:0);PE-NMe(16:0/15:0);PE-NMe2(15:0/15:0);PE-NMe2(14:0/16:0);PE-NMe2(16:0/14:0);1,2-Dipalmitoyl-rac-glycero-3-phosphoethanolamine;Pallidol 3-O-glucoside;Panaxydiol;Parthenocissin A;PC(14:0/14:0);PE(15:0/16:0);PE(16:0/15:0);PE-NMe(15:0/15:0);PE-NMe(14:0/16:0);PE-NMe(16:0/14:0);PE-NMe2(1…	5.36149e+08	2.1755e+08	3.82082e+08	1.63114e+08	2.70944e+08	4.46919e+08	1.10208e+08	1.5469e+08	2.21023e+08	2.37171e+08	1.59727e+08	1.11368e+08	2.50912e+08	3.36126e+08	1.65698e+08	2.0285	up	0.0166308	0.70578	1.79899	yes
POS	POS_782.568_4.5567	782.568	4.5567	PC(P-18:1(9Z)/18:3(10,12,15)-OH(9))	85.62	C44H80NO8P	Lipids and lipid-like molecules	Glycerophospholipids	NA	NA	NA	PC(14:0/22:4(7Z,10Z,13Z,16Z));PC(16:0/20:4(5Z,8Z,11Z,14Z));PC(16:0/20:4(8Z,11Z,14Z,17Z));PC(16:1(9Z)/20:3(5Z,8Z,11Z));PC(16:1(9Z)/20:3(8Z,11Z,14Z));PC(18:0/18:4(6Z,9Z,12Z,15Z));PC(18:1(11Z)/18:3(6Z,9Z,12Z));PC(18:1(11Z)/18:3(9Z,12Z,15Z));PC(18:1(9Z)/18:3(6Z,9Z,12Z));PC(18:1(9Z)/18:3(9Z,12Z,15Z));PC(18:2(9Z,12Z)/18:2(9Z,12Z));PC(18:3(6Z,9Z,12Z)/18:1(11Z));PC(18:3(6Z,9Z,12Z)/18:1(9Z));PC(18:3(9Z,12…	5.68047e+07	3.43214e+07	3.35286e+07	3.8058e+07	2.50277e+07	4.50955e+07	2.0942e+07	2.28913e+07	1.84526e+07	1.29883e+07	2.87153e+07	2.23145e+07	2.99283e+07	3.8806e+07	2.10507e+07	1.8435	up	0.0031989	0.490042	1.63146	yes
NEG	NEG_319.23_4.8532	319.23	4.8532	5(S)-HETE	84.4	C20H32O3	Lipids and lipid-like molecules	Fatty Acyls	HMDB0011134	C04805	map00590(Arachidonic acid metabolism);map01100(Metabolic pathways);map04750(Inflammatory mediator regulation of TRP channels)	5,6-Epoxy-8,11,14-eicosatrienoic acid;8,9-Epoxyeicosatrienoic acid;14R,15S-EpETrE;14,15-Epoxy-5,8,11-eicosatrienoic acid;8-HETE;16(R)-HETE;11(R)-HETE;18-Hydroxyarachidonic acid;9-HETE;19(S)-HETE;10-HETE;13-HETE;17-HETE;Annoglabasin E;Ucriol;8alpha,13R-Epoxy-14-labden-19-oic acid;2-Hydroxy-6-tridecylbenzoic acid;(ent-2alpha,3beta,15beta,16beta)-15,16-Epoxy-2,3-kauranediol;(ent-2alpha,3beta,15beta)…	397680	249965	470918	244284	403287	150542	426897	413334	691893	454639	521453	456565	406788	319446	494130	0.6465	down	0.0379292	0.781801	1.32203	yes
POS	POS_810.6_4.1884	810.6	4.1884	PC(P-18:0/20:4(5Z,8Z,11Z,13E)-OH(15S))	84.27	C46H84NO8P	Lipids and lipid-like molecules	Glycerophospholipids	NA	NA	NA	PC(16:0/22:4(7Z,10Z,13Z,16Z));PC(18:0/20:4(5Z,8Z,11Z,14Z));PC(18:0/20:4(8Z,11Z,14Z,17Z));PC(18:1(11Z)/20:3(5Z,8Z,11Z));PC(18:1(11Z)/20:3(8Z,11Z,14Z));PC(18:1(9Z)/20:3(5Z,8Z,11Z));PC(18:1(9Z)/20:3(8Z,11Z,14Z));PC(18:2(9Z,12Z)/20:2(11Z,14Z));PC(18:3(6Z,9Z,12Z)/20:1(11Z));PC(18:3(9Z,12Z,15Z)/20:1(11Z));PC(18:4(6Z,9Z,12Z,15Z)/20:0);PC(20:0/18:4(6Z,9Z,12Z,15Z));PC(20:1(11Z)/18:3(6Z,9Z,12Z));PC(20:1(11…	1.15352e+07	1.65811e+07	1.43165e+07	1.01001e+07	2.81995e+07	3.20215e+07	9.41059e+06	8.24352e+06	9.05096e+06	1.03377e+07	9.13982e+06	1.10017e+07	1.41615e+07	1.87923e+07	9.53071e+06	1.9718	up	0.0271185	0.743443	1.59977	yes
POS	POS_772.586_7.2017	772.586	7.2017	PC(17:0/18:2)	83.25	C43H83N1O8P1	Lipids and lipid-like molecules	Glycerophospholipids	NA	NA	NA	PC(15:0/20:2(11Z,14Z));PC(20:2(11Z,14Z)/15:0);PE(14:1(9Z)/24:1(15Z));PE(16:0/22:2(13Z,16Z));PE(16:1(9Z)/22:1(13Z));PE(18:0/20:2(11Z,14Z));PE(18:1(11Z)/20:1(11Z));PE(18:1(9Z)/20:1(11Z));PE(18:2(9Z,12Z)/20:0);PE(20:0/18:2(9Z,12Z));PE(20:1(11Z)/18:1(11Z));PE(20:1(11Z)/18:1(9Z));PE(20:2(11Z,14Z)/18:0);PE(22:1(13Z)/16:1(9Z));PE(22:2(13Z,16Z)/16:0);PE(24:1(15Z)/14:1(9Z));PE-NMe2(18:1(9Z)/18:1(9Z));PE-N…	1.06233e+07	1.23767e+07	1.47518e+07	1.13347e+07	1.36377e+07	1.271e+07	2.37637e+07	2.55732e+07	2.51725e+07	1.70724e+07	1.72932e+07	1.25392e+07	1.6404e+07	1.25724e+07	2.02357e+07	0.6213	down	0.00975657	0.639672	1.20935	yes
NEG	NEG_435.31_6.0008	435.31	6.0008	Isolithocholic acid	82.2	C24H40O3	Lipids and lipid-like molecules	Steroids and steroid derivatives	HMDB0000717	C17658	map00121(Secondary bile acid biosynthesis)	Varanic acid;24,24-Dfhv;Allolithocholic acid;Isoallolithocholic acid;Isolithocholic acid;12b-Hydroxy-5b-cholanoic acid;7a-Hydroxy-5b-cholanic acid;5-(1,1-Dimethylheptyl)-2-[5-hydroxy-2-(3-hydroxypropyl)cyclohexyl]phenol;Pinane thromboxane A2	468485	273985	606639	572853	597013	353376	187042	43760	161565	684791	117876	186223	354467	478725	230209	2.0795	up	0.03557	0.781801	2.76134	yes
POS	POS_530.234_5.8684	530.234	5.8684	Cys His Thr Gly Leu	81.9	C21H35N7O7S	NA	NA	NA	NA	NA	3-[4-[2-[[6-Amino-9-[(2R,3R,4S,5S)-5-[[ethyl(formyl)amino]-hydroxymethyl]-3,4-dihydroxyoxolan-2-yl]purin-2-yl]amino]ethyl]phenyl]propanoic acid;Epothilone D;Lidoflazine;Physalin M	654.784	1330.05	1485.6	943.2	940.067	722.83	696906	507.672	1.77643e+06	816.724	291433	22606.9	232898	1012.76	464783	0.0022	down	0.0489586	0.805702	9.92064	yes
NEG	NEG_873.548_7.2933	873.548	7.2933	PI 17:0_20:3	81.77	C46H83O13P	Lipids and lipid-like molecules	Glycerophospholipids	NA	NA	NA	PG(20:1(11Z)/PGF2alpha);PG(PGF2alpha/20:1(11Z));PG(20:1(11Z)/PGE1);PG(PGE1/20:1(11Z));PG(20:1(11Z)/PGD1);PG(PGD1/20:1(11Z));PG(20:2(11Z,14Z)/PGF1alpha);PG(PGF1alpha/20:2(11Z,14Z));PG(i-20:0/PGE2);PG(PGE2/i-20:0);PG(i-20:0/PGD2);PG(PGD2/i-20:0);PG(i-20:0/20:4(7E,9E,11Z,13E)-3OH(5S,6R,15S));PG(20:4(7E,9E,11Z,13E)-3OH(5S,6R,15S)/i-20:0);PA(24:0/PGJ2);PA(PGJ2/24:0);PA(24:1(15Z)/20:4(6Z,8E,10E,14Z)-2O…	8.27715e+06	9.05391e+06	7.55139e+06	7.469e+06	6.48549e+06	9.55164e+06	1.27942e+07	1.3286e+07	1.58578e+07	9.26645e+06	1.09262e+07	1.09787e+07	1.01248e+07	8.06476e+06	1.21849e+07	0.6619	down	0.00202732	0.460571	1.09338	yes
POS	POS_678.469_7.1982	678.469	7.1982	PC(18:0/9:0(CHO))	81.58	C35H69N1O9P1	Lipids and lipid-like molecules	Glycerophospholipids	NA	NA	NA	PA(14:0/18:1(12Z)-O(9S,10R));PA(18:1(12Z)-O(9S,10R)/14:0);PA(14:0/18:1(9Z)-O(12,13));PA(18:1(9Z)-O(12,13)/14:0);PA(i-14:0/18:1(12Z)-O(9S,10R));PA(18:1(12Z)-O(9S,10R)/i-14:0);PA(i-14:0/18:1(9Z)-O(12,13));PA(18:1(9Z)-O(12,13)/i-14:0)	245886	248815	406129	209324	248092	139701	732675	827638	671774	475291	1.02908e+06	597595	486000	249658	722342	0.3456	down	0.00014969	0.293741	2.91348	yes
POS	POS_782.569_9.0925	782.569	9.0925	PC(P-18:1(11Z)/18:2(10E,12Z)+=O(9))	80.3	C44H80NO8P	Lipids and lipid-like molecules	Glycerophospholipids	NA	NA	NA	PC(14:0/22:4(7Z,10Z,13Z,16Z));PC(16:0/20:4(5Z,8Z,11Z,14Z));PC(16:0/20:4(8Z,11Z,14Z,17Z));PC(16:1(9Z)/20:3(5Z,8Z,11Z));PC(16:1(9Z)/20:3(8Z,11Z,14Z));PC(18:0/18:4(6Z,9Z,12Z,15Z));PC(18:1(11Z)/18:3(6Z,9Z,12Z));PC(18:1(11Z)/18:3(9Z,12Z,15Z));PC(18:1(9Z)/18:3(6Z,9Z,12Z));PC(18:1(9Z)/18:3(9Z,12Z,15Z));PC(18:2(9Z,12Z)/18:2(9Z,12Z));PC(18:3(6Z,9Z,12Z)/18:1(11Z));PC(18:3(6Z,9Z,12Z)/18:1(9Z));PC(18:3(9Z,12…	1.5e+08	2.45059e+08	1.46629e+08	2.82997e+08	1.80165e+08	2.47084e+08	1.10934e+08	2.36651e+08	7.80644e+07	1.53754e+08	1.03523e+08	1.1886e+08	1.71143e+08	2.08656e+08	1.33631e+08	1.5614	up	0.0350409	0.781801	1.28413	yes
POS	POS_130.087_1.2749	130.087	1.2749	1-Amino-1-cyclopentanecarboxylic acid	79.86	C6H11NO2	Organic acids and derivatives	Carboxylic acids and derivatives	NA	NA	NA	Pipecolic acid;L-Pipecolic acid;N4-Acetylaminobutanal;D-Pipecolic acid;Vigabatrin;L-trans-4-Methyl-2-pyrrolidinecarboxylic acid;3-Acetamidobutanal;(2E)-Decenoyl-ACP;1-Piperidine carboxylic acid;1-Methylpyrrolidine-2-carboxylic acid;(1r,2s)-2-Aminocyclopentanecarboxylic acid;(2R)-2-Methylpyrrolidine-1-carboxylic acid;2-Aminoethyl methacrylate;3-Pyrrolidineacetic acid;Isonipecotic acid;Nipecotic ac…	5.75643e+06	4.63471e+06	4.26042e+06	4.527e+06	4.78136e+06	5.10209e+06	1.07849e+07	6.08319e+06	6.4622e+06	4.7489e+06	8.06001e+06	9.87244e+06	6.25614e+06	4.84367e+06	7.66861e+06	0.6316	down	0.0190161	0.713226	1.14276	yes
NEG	NEG_433.33_6.1048	433.33	6.1048	3a,7a,12a-Trihydroxy-5b-cholestan-26-al	77.76	C27H46O4	Lipids and lipid-like molecules	Steroids and steroid derivatives	HMDB0003533	C01301	map00120(Primary bile acid biosynthesis);map01100(Metabolic pathways)	3alpha,7alpha-Dihydroxycoprostanic acid;3a,7a,12a-Trihydroxy-5b-cholestan-26-al;3alpha,7alpha,24(S)-trihydroxy-5beta-cholestan-27-al;Anhydro-5alpha-cyprinol;[16]-Gingerol;C(Ccc)C(O)(C[N+](C)(C)C)CC([O-])=O;3-Hydroxy-1-phenyl-1-eicosanone;2,3-Dihydro-5-hydroxy-2,2-dipentyl-4,6-di-tert-butylbenzofuran;Tocols;5-(14-Nonadecenyl)-1,3-benzenediol;5-(10-Nonadecenyl)-1,3-benzenediol;5-(12-Nonadecenyl)-1,…	23086.9	35837.9	114285	119167	144465	66309.1	107738	182373	213463	145611	135293	149022	119721	83858.5	155583	0.539	down	0.0468817	0.805702	2.15967	yes
POS	POS_407.28_4.0212	407.28	4.0212	(4R)-4-((3R,5R,6S,7R,9S,10R,12S,13R,14S,17R)-3,6,7,12-tetrahydroxy-10,13-dimethylhexadecahydro-1H-cyclopenta[a]phenanthren-17-yl)pentanoic acid	77.67	C24H40O6	Lipids and lipid-like molecules	Sphingolipids	NA	NA	NA	Pebulate;VERNOLATE;7-Ketodeoxycholic acid;3,7-Dihydroxy-12-oxocholanoic acid;Annocherin A;(6b,7b,13R)-6,7-Diacetoxy-8,14-labdadiene-13-ol;Alfaprostolum	386897	13397.1	41727.2	99647.1	186178	35337	92057.1	2.04511e+06	2.10829e+06	888418	84214.8	669311	554215	127197	981233	0.1296	down	0.0293378	0.75713	5.33289	yes
NEG	NEG_308.118_3.6428	308.118	3.6428	Sapanisertib	77.66	C15H15N7O	Organoheterocyclic compounds	Benzoxazoles	NA	NA	NA	Pyridone 6;vibunazole;Zacopride;N-Acetyl desmethyl frovatriptan;N-Desmethyl zolmitriptan;desethylzaleplon;Didesethyl Chloroquine;Boc-D-FMK	70283.3	68828.5	85577.2	43800	101688	56143.2	74023.4	261151	253468	85597.5	111613	100048	109352	71053.4	147650	0.4812	down	0.0389214	0.782012	1.70775	yes
POS	POS_387.18_4.3883	387.18	4.3883	2'-Deoxycytidine-5'-diphosphate sodium salt	77.54	C9H15N3O10P2	Organic oxygen compounds	Organic oxoanionic compounds	NA	NA	NA	4-(Nitrosoamino)-1-(3-pyridinyl)-1-butanone;1-(4-Carboxyphenyl)-3,3-dimethyltriazene;Porson;Isogingerenone B;Gingerenone B;n6-[2-(4-Aminophenyl)ethyl]adenosine;Olamufloxacin;Dimethylmatairesinol;Gomisin M2;12-Oxo-20-carboxy-leukotriene B4;Eremopetasitenin A1;Cinncassiol C2;Blumealactone A;Blumealactone B;Gibberellin A123;Gibberellin A74;3b,8a-Dihydroxy-6b-angeloyloxy-7(11)-eremophilen-12,8-olide;…	1.11395e+06	1.64899e+06	1.67181e+06	988703	2.53411e+06	1.58433e+06	1.18704e+06	1.1614e+06	806129	480079	505300	1.09332e+06	1.23126e+06	1.59032e+06	872211	1.8233	up	0.0180055	0.70578	1.70937	yes
POS	POS_338.087_3.0264	338.087	3.0264	2,8-Dihydroxyquinoline-beta-D-glucuronide	77.1	C15H15NO8	Organic oxygen compounds	Organooxygen compounds	HMDB0011658	NA	NA	2,8-Dihydroxyquinoline-beta-D-glucuronide;3-Indole carboxylic acid glucuronide;Ezutromid;5-(N-Methyl-N-isobutyl)amiloride;Ethylisopropylamiloride;Niraxostat;Flusilazole;trans-3,3',4',5,5',7-Hexahydroxyflavanone;(2S)-4,5,7-Trihydroxy-2-(3,4,5-trihydroxyphenyl)-4H-chromen-3-one;Ethyl brevifolincarboxylate	1.26072e+06	366145	582551	744493	220441	959436	803580	201805	167519	78998.3	127393	62927.6	464667	688965	240370	2.8663	up	0.0182605	0.70578	3.50651	yes
POS	POS_153.041_2.8868	153.041	2.8868	5,7-Dihydro-2-methylthieno[3,4-d]pyrimidine	76.2	C7H8N2S	Organoheterocyclic compounds	Thienopyrimidines	HMDB0041565	NA	NA	Xanthine;Oxypurinol;6,8-Dihydroxypurine;3-Amino-2-piperidone;N-Mononitrosopiperazine;N-Nitrosopiperidine;L-prolinamide;1,5-Naphthyridine;1,8-Naphthyridine;Cinnoline;Phthalazine;QUINAZOLINE;QUINOXALINE	275712	281048	170768	164780	248846	273490	348842	339476	237445	340408	390115	366019	286412	235774	337051	0.6995	down	0.0153718	0.70578	1.0204	yes
POS	POS_731.606_7.2178	731.606	7.2178	SM 34:1;2O/2:0	75.99	C41H83N2O6P	Lipids and lipid-like molecules	Sphingolipids	NA	NA	NA	SM(d18:1/18:0);SM(d18:0/18:1(11Z));SM(d18:0/18:1(9Z))	1.41924e+07	1.09156e+07	9.18134e+06	7.02023e+06	6.58785e+06	7.46161e+06	5.32521e+06	6.05637e+06	6.85441e+06	5.65125e+06	6.12308e+06	5.46923e+06	7.56989e+06	9.22651e+06	5.91326e+06	1.5603	up	0.017807	0.70578	1.10753	yes
POS	POS_756.553_9.0968	756.553	9.0968	PC(16:0/18:3(6Z,9Z,12Z))	75.85	C42H78NO8P	Lipids and lipid-like molecules	Glycerophospholipids	HMDB0007974	C00157	map00564(Glycerophospholipid metabolism);map00590(Arachidonic acid metabolism);map00591(Linoleic acid metabolism);map00592(alpha-Linolenic acid metabolism);map01100(Metabolic pathways);map01110(Biosynthesis of secondary metabolites);map04723(Retrograde endocannabinoid signaling);map05231(Choline metabolism in cancer)	PC(14:0/20:3(5Z,8Z,11Z));PC(14:0/20:3(8Z,11Z,14Z));PC(14:1(9Z)/20:2(11Z,14Z));PC(16:0/18:3(6Z,9Z,12Z));PC(16:0/18:3(9Z,12Z,15Z));PC(16:1(9Z)/18:2(9Z,12Z));PC(18:2(9Z,12Z)/16:1(9Z));PC(18:3(6Z,9Z,12Z)/16:0);PC(18:3(9Z,12Z,15Z)/16:0);PC(20:2(11Z,14Z)/14:1(9Z));PC(20:3(5Z,8Z,11Z)/14:0);PC(20:3(8Z,11Z,14Z)/14:0);PE-NMe(14:1(9Z)/22:2(13Z,16Z));PE-NMe(16:0/20:3(5Z,8Z,11Z));PE-NMe(16:0/20:3(8Z,11Z,14Z))…	1.93759e+07	2.4199e+07	2.10457e+07	1.85986e+07	1.58941e+07	2.66733e+07	1.17341e+07	1.57147e+07	7.98478e+06	1.17855e+07	6.81067e+06	1.17661e+07	1.59652e+07	2.09644e+07	1.0966e+07	1.9118	up	0.00159576	0.460571	1.80503	yes
POS	POS_795.61_6.8399	795.61	6.8399	SM(d20:1/20:4(5Z,8Z,10E,14Z)-OH(12S))	75.32	C45H83N2O7P	Lipids and lipid-like molecules	Sphingolipids	NA	NA	NA	DG(a-25:0/PGJ2/0:0);DG(PGJ2/a-25:0/0:0);DG(a-25:0/0:0/PGJ2);DG(PGJ2/0:0/a-25:0)	5.83101e+06	8.29236e+06	6.53368e+06	5.67871e+06	7.85119e+06	6.22537e+06	1.67386e+07	1.02146e+07	7.55619e+06	7.15731e+06	8.37086e+06	1.34373e+07	8.65727e+06	6.73539e+06	1.05792e+07	0.6367	down	0.0303304	0.764812	1.10801	yes
NEG	NEG_739.518_6.8239	739.518	6.8239	CL(18:1(11Z)/18:1(11Z)/20:4(5Z,8Z,11Z,14Z)/18:0)	75.02	C83H150O17P2	Lipids and lipid-like molecules	Glycerophospholipids	HMDB0057997	NA	NA	NA	1.7159e+07	7.72931e+06	1.14381e+07	6.7508e+06	9.31819e+06	1.47792e+07	4.5731e+06	6.01831e+06	8.13064e+06	7.66022e+06	6.77123e+06	5.1188e+06	8.78724e+06	1.11958e+07	6.37872e+06	1.7552	up	0.0160938	0.70578	1.41932	yes
POS	POS_804.552_9.1319	804.552	9.1319	PC(16:0_20:4) - (2-{[3-(hexadecanoyloxy)-2-[icosa-5,8,11,14-tetraenoyloxy]propyl phosphonato]oxy}ethyl)trimethylazanium	72.75	NA	Lipids and lipid-like molecules	Glycerophospholipids	NA	NA	NA	PC(16:1(9Z)/22:6(4Z,7Z,10Z,13Z,16Z,19Z));PC(18:2(9Z,12Z)/20:5(5Z,8Z,11Z,14Z,17Z));PC(18:3(6Z,9Z,12Z)/20:4(5Z,8Z,11Z,14Z));PC(18:3(6Z,9Z,12Z)/20:4(8Z,11Z,14Z,17Z));PC(18:3(9Z,12Z,15Z)/20:4(5Z,8Z,11Z,14Z));PC(18:3(9Z,12Z,15Z)/20:4(8Z,11Z,14Z,17Z));PC(18:4(6Z,9Z,12Z,15Z)/20:3(5Z,8Z,11Z));PC(18:4(6Z,9Z,12Z,15Z)/20:3(8Z,11Z,14Z));PC(20:3(5Z,8Z,11Z)/18:4(6Z,9Z,12Z,15Z));PC(20:3(8Z,11Z,14Z)/18:4(6Z,9Z,1…	5.11964e+06	8.29194e+06	4.61138e+06	6.70712e+06	5.13455e+06	7.70642e+06	3.51197e+06	5.94363e+06	2.46363e+06	4.47554e+06	2.90324e+06	4.05565e+06	5.07706e+06	6.26184e+06	3.89228e+06	1.6088	up	0.0135838	0.70578	1.32318	yes
NEG	NEG_737.518_6.8215	737.518	6.8215	PE-Cer 17:3;2O/22:2;O	72.27	C41H75N2O7P	Organic acids and derivatives	Organic phosphoric acids and derivatives	NA	NA	NA	Cer(t18:0/LTE4);SM(d16:1/20:3(5Z,8Z,11Z)-O(14R,15S));SM(d16:1/20:3(5Z,8Z,14Z)-O(11S,12R));SM(d16:1/20:3(5Z,11Z,14Z)-O(8,9));SM(d16:1/20:3(8Z,11Z,14Z)-O(5,6));SM(d16:1/20:4(5Z,8Z,11Z,14Z)-OH(20));SM(d16:1/20:4(6E,8Z,11Z,14Z)-OH(5S));SM(d16:1/20:4(5Z,8Z,11Z,14Z)-OH(19S));SM(d16:1/20:4(5Z,8Z,11Z,14Z)-OH(18R));SM(d16:1/20:4(5Z,8Z,11Z,14Z)-OH(17));SM(d16:1/20:4(5Z,8Z,11Z,14Z)-OH(16R));SM(d16:1/20:4(5Z…	2.46941e+08	1.04987e+08	1.77444e+08	7.38048e+07	1.2742e+08	2.0775e+08	5.06119e+07	6.93727e+07	9.72903e+07	1.09461e+08	7.32293e+07	5.13913e+07	1.15809e+08	1.56391e+08	7.52261e+07	2.079	up	0.0136112	0.70578	1.86304	yes
POS	POS_754.54_7.2127	754.54	7.2127	PC(18:3(9Z,12Z,15Z)/16:1(9Z))	71.76	C42H76NO8P	Lipids and lipid-like molecules	Glycerophospholipids	HMDB0008200	C00157	map00564(Glycerophospholipid metabolism);map00590(Arachidonic acid metabolism);map00591(Linoleic acid metabolism);map00592(alpha-Linolenic acid metabolism);map01100(Metabolic pathways);map01110(Biosynthesis of secondary metabolites);map04723(Retrograde endocannabinoid signaling);map05231(Choline metabolism in cancer)	PC(14:0/20:4(5Z,8Z,11Z,14Z));PC(14:0/20:4(8Z,11Z,14Z,17Z));PC(14:1(9Z)/20:3(5Z,8Z,11Z));PC(14:1(9Z)/20:3(8Z,11Z,14Z));PC(16:0/18:4(6Z,9Z,12Z,15Z));PC(16:1(9Z)/18:3(6Z,9Z,12Z));PC(16:1(9Z)/18:3(9Z,12Z,15Z));PC(18:3(6Z,9Z,12Z)/16:1(9Z));PC(18:3(9Z,12Z,15Z)/16:1(9Z));PC(18:4(6Z,9Z,12Z,15Z)/16:0);PC(20:3(5Z,8Z,11Z)/14:1(9Z));PC(20:3(8Z,11Z,14Z)/14:1(9Z));PC(20:4(5Z,8Z,11Z,14Z)/14:0);PC(20:4(8Z,11Z,14…	1.9277e+06	5.58866e+06	3.07906e+06	1.96024e+06	2.11821e+06	3.27957e+06	2.54633e+06	1.78972e+06	1.82738e+06	1.42036e+06	1.41672e+06	1.64128e+06	2.38294e+06	2.99224e+06	1.77363e+06	1.6871	up	0.0418529	0.791753	1.26082	yes
POS	POS_280.264_5.9089	280.264	5.9089	Linoleamide	70.48	C18H33NO	Lipids and lipid-like molecules	Fatty Acyls	HMDB0062656	NA	NA	Linoleamide;6,10,14-Trimethyl-5,9,13-pentadecatrien-2-one;2-(5,8-Tetradecadienyl)cyclobutanone;2,4,6-Tri-tert-butylphenol;Buagafuran;Sclareol oxide	284354	120346	112743	74578.5	66373.7	176808	280716	258124	238413	168101	236807	583478	216737	139201	294273	0.473	down	0.0181385	0.70578	2.17834	yes
POS	POS_854.572_9.0979	854.572	9.0979	PC 20:4_22:6	70.09	C50H80NO8P	Lipids and lipid-like molecules	Glycerophospholipids	NA	NA	NA	PC(20:4(5Z,8Z,11Z,14Z)/22:6(4Z,7Z,10Z,13Z,16Z,19Z));PC(20:4(8Z,11Z,14Z,17Z)/22:6(4Z,7Z,10Z,13Z,16Z,19Z));PC(20:5(5Z,8Z,11Z,14Z,17Z)/22:5(4Z,7Z,10Z,13Z,16Z));PC(20:5(5Z,8Z,11Z,14Z,17Z)/22:5(7Z,10Z,13Z,16Z,19Z));PC(22:5(4Z,7Z,10Z,13Z,16Z)/20:5(5Z,8Z,11Z,14Z,17Z));PC(22:5(7Z,10Z,13Z,16Z,19Z)/20:5(5Z,8Z,11Z,14Z,17Z));PC(22:6(4Z,7Z,10Z,13Z,16Z,19Z)/20:4(5Z,8Z,11Z,14Z));PC(22:6(4Z,7Z,10Z,13Z,16Z,19Z)/2…	2.9454e+06	3.12174e+06	3.97157e+06	2.19661e+06	2.52967e+06	2.93458e+06	2.34686e+06	2.10813e+06	1.33699e+06	1.76468e+06	1.47028e+06	1.68097e+06	2.36729e+06	2.94993e+06	1.78465e+06	1.6529	up	0.00174291	0.460571	1.35825	yes
